# Supplementary material for: Adaptive sentiment analysis using multioutput classification: a performance comparison
Source: PeerJ Comput Sci. 2023 May 9;9:e1378. doi: 10.7717/peerj-cs.1378 (PMC10280487; doi:10.7717/peerj-cs.1378)
Supplement: Supplemental Information 1 — The dataset consists of 1,599 sentiment data of cryptocurrency exchange customers in Indonesia, the data consists of 2 columns namely the “review” and “sentiment” columns which are categorized into positive and negative. The function of the review column serves as data in the form of comment sentences, opinions, and suggestions that will later be learned by the model. The function of the sentiment column is to identify the category of review data between “positive” and “negative”. [file peerj-cs-09-1378-s001.zip › PeerJ/Code.ipynb]

# %% [code]
import pandas as pd
import numpy as np
import seaborn as sns
from sklearn.model_selection import cross_val_score
import matplotlib
import matplotlib.pyplot as plt
from scipy.stats import skew
from scipy.stats.stats import pearsonr
from scipy import stats
from scipy.stats import norm
from sklearn.preprocessing import StandardScaler

from IPython import get_ipython
get_ipython().run_line_magic('matplotlib', 'inline')


from pandas import ExcelWriter
from math import sqrt
from scipy.stats import norm, skew
from scipy.special import boxcox1p

from sklearn import preprocessing
from sklearn.model_selection import train_test_split
plt.style.use('bmh')


## Konfigurasi Plot
pd.set_option('display.max_columns', None)
pd.set_option('display.max_rows', None)

pd.options.display.float_format = '{:.2f}'.format
import numpy as np
import matplotlib.pyplot as plt
plt.style.use(['tableau-colorblind10'])
params = {'legend.fontsize': '16',
          'figure.figsize': (15, 5),
         'axes.labelsize': '20',
         'axes.titlesize':'30',
         'xtick.labelsize':'18',
         'ytick.labelsize':'18'}
plt.rcParams.update(params)

import warnings
warnings.filterwarnings('ignore')

plt.rcParams['text.color'] = '#A04000'
plt.rcParams['xtick.color'] = '#283747'
plt.rcParams['ytick.color'] = '#808000'
plt.rcParams['axes.labelcolor'] = '#283747'

# %% [code]
raw_reviews_df = pd.read_csv("ovodemo.csv") #Membaca data dari file .csv

# %% [code]
raw_reviews_df.shape #Dimensi dataset (pandas)

# %% [code]
raw_reviews_df.iloc[0:1]

# %% [code]
raw_reviews_df.info()

# %% [code]
print("Total Samples for Positive Sentiments: ",len(raw_reviews_df[raw_reviews_df["sentiment"]=="positive"]))
print("Total Samples for Negative Sentiments: ",len(raw_reviews_df[raw_reviews_df["sentiment"]=="negative"]))

# %% [code]
print("Total Samples which do not have reviews: ",len(raw_reviews_df[raw_reviews_df["review"]==None]))

# %% [code]
from PIL import Image
import numpy as np
from matplotlib import pyplot as plt
from wordcloud import WordCloud #library that allows word cloud to be generated

def generate_word_cloud(dataframe_df,column_name,img_file=None,background_color="black",max_words=2000):
    """ This function generates word cloud
    
    Args:
        dataframe: the datafram object which contains column whose word cloud is to be generated
        column_name: the name of the column in dataframw whose cloud is to be generated
        
    Returns:
        None
    """
    #mengkonversi kolom yang ditentukan oleh column_name dalam dataset_df(dataframe) ke daftar
    sentences_list = dataframe_df[column_name].tolist()
    
    #Mengkonfersi list kalimat
    sentences_single_string = " ".join(map(str,sentences_list))
    
    #Plot dari wordcloud
    plt.figure(figsize=(15,15))
    
    img_mask = None
    
    if img_file != None:
        img_mask = np.array(Image.open(img_file))

    wc = WordCloud(mask=img_mask,
                   max_words=max_words,
                   background_color=background_color)        
        
    plt.imshow(wc.generate(sentences_single_string),interpolation="bilinear")
    plt.title("Wordcloud untuk dataset")
    plt.show()

# %% [code]
import time
tic= time.time()
generate_word_cloud(raw_reviews_df,"review",background_color="white")
toc = time.time()
diff = 1000*(toc - tic)
print("Total Time Taken: " + str(diff) + " ms")

# %% [code]
#import data yang dibutuhkan
from nltk.corpus import stopwords #untuk stopwords
from nltk.stem import PorterStemmer #untuk word stemming
from nltk.tokenize import TweetTokenizer #untuk tokenizing
import string
import re
import numpy as np

# %% [code]
def process_string(text):
   
    text = re.sub(r"https:\/\/.*[\r\n]*","",text)
    
    text = re.sub(r"www\.\w*\.\w\w\w","",text)
    
    text = re.sub(r"<[\w]*[\s]*/>","",text)
    
    text = re.sub(r"[\.]*","",text)
    
    tokenizer = TweetTokenizer(preserve_case=False,strip_handles=True,reduce_len=True)
    
    text_tokens = tokenizer.tokenize(text)
    
    porter_stemmer = PorterStemmer()
    
    english_stopwords = stopwords.words("english")
    
    cleaned_text_tokens = []
    
    for word in text_tokens:
        if((word not in english_stopwords) and
            (word not in string.punctuation)):
                
                stemmed_word = porter_stemmer.stem(word)
                cleaned_text_tokens.append(stemmed_word)
    
    clean_text = " ".join(cleaned_text_tokens)
    
    return clean_text

# %% [code]
raw_reviews_df["review"].iloc[0]

# %% [code]
process_string(raw_reviews_df["review"].iloc[0])

# %% [code]
raw_reviews_df["review"] = raw_reviews_df["review"].apply(process_string)

# %% [code]
raw_reviews_df.to_csv("ovo_cleaned.csv")

# %% [code]
raw_reviews_df = pd.read_csv("ovo_cleaned.csv")

# %% [code]
raw_reviews_df.info()

# %% [code]
raw_reviews_df["review"].iloc[0]

# %% [code]
tic = time.time()
generate_word_cloud(raw_reviews_df,"review",background_color="white")
toc = time.time()
diff = toc - tic
print("Total Time Taken: " + str(diff) + " ms")

# %% [code]
from sklearn.model_selection import train_test_split

# %% [code]
review_train, review_test, labels_train, labels_test = train_test_split(raw_reviews_df["review"], raw_reviews_df["sentiment"], test_size=0.1, random_state=0)

# %% [code]
review_train, review_valid, labels_train, labels_valid = train_test_split(review_train, labels_train, test_size=0.1111, random_state=0)

# %% [code]
print("Train Set: ")
print("Positive Samples count: " + str(len(review_train[labels_train=="positive"] )  ) )
print("Negative Samples count: " + str(len(review_train[labels_train=="negative"] )  ) )
print("Total Samples count: " + str(len(review_train)  ) )

# %% [code]
print("Valid Set: ")
print("Positive Samples count: " + str(len(review_valid[labels_valid=="positive"] )  ) )
print("Negative Samples count: " + str(len(review_valid[labels_valid=="negative"] )  ) )
print("Total Samples count: " + str(len(review_valid)  ) )

# %% [code]
print("Test Set: ")
print("Positive Samples count: " + str(len(review_test[labels_test =="positive"] )  ) )
print("Negative Samples count: " + str(len(review_test[labels_test =="negative"] )  ) )
print("Total Samples count: " + str(len(review_test) ))

# %% [code]
review_train_df = pd.DataFrame()
review_train_df["review"] = review_train
review_train_df["sentiment"] = labels_train
review_train_df.info()

# %% [code]
review_valid_df = pd.DataFrame()
review_valid_df["review"] = review_valid
review_valid_df["sentiment"] = labels_valid
review_valid_df.info()

# %% [code]
review_test_df = pd.DataFrame()
review_test_df["review"] = review_test
review_test_df["sentiment"] = labels_test
review_valid_df.info()

# %% [code]
review_train_df["review"] = review_train_df["review"].apply(lambda row_text: str(row_text))
review_valid_df["review"] = review_valid_df["review"].apply(lambda row_text: str(row_text))
review_test_df["review"] = review_test_df["review"].apply(lambda row_text: str(row_text))

# %% [code]
from sklearn.feature_extraction.text import CountVectorizer

# %% [code]
vectorizer = CountVectorizer()

# %% [code]
feature_matrix_train = vectorizer.fit_transform(review_train_df["review"].tolist())

# %% [code]
feature_matrix_train.shape

# %% [code]
feature_matrix_valid = vectorizer.transform(review_valid_df["review"].tolist())

# %% [code]
feature_matrix_valid.shape

# %% [code]
feature_matrix_test = vectorizer.transform(review_test_df["review"].tolist())

# %% [code]
feature_matrix_test.shape

# %% [code]
from sklearn import preprocessing
label_encoder = preprocessing.LabelEncoder()

# %% [code]
label_matrix_train = label_encoder.fit_transform(review_train_df["sentiment"]) #encoded

# %% [code]
label_matrix_train.shape

# %% [code]
label_matrix_valid = label_encoder.fit_transform(review_valid_df["sentiment"]) #encoded

# %% [code]
label_matrix_valid.shape

# %% [code]
label_matrix_test = label_encoder.fit_transform(review_test_df["sentiment"]) #encoded

# %% [code]
label_matrix_test.shape

# %% [code]
dt_train_df = pd.DataFrame.sparse.from_spmatrix(data = feature_matrix_train, columns = vectorizer.get_feature_names())
dt_valid_df = pd.DataFrame.sparse.from_spmatrix(data = feature_matrix_valid, columns = vectorizer.get_feature_names())
dt_test_df = pd.DataFrame.sparse.from_spmatrix(data = feature_matrix_test, columns = vectorizer.get_feature_names())

# %% [code]
from matplotlib import pyplot as plt
import time

def plot_top_words(document_term_df,upper_threshold=10000,lower_threshold=10,count=20):
    
    tic = time.time()
    
    top_word_freq = {}
    for col in document_term_df.columns:
        
        col_count = document_term_df[col].to_numpy().max()
        
        if lower_threshold < col_count < upper_threshold:
            top_word_freq[col] = col_count
            
        if len(top_word_freq) > count:
            break

    print("Upper Limit: " + str(upper_threshold))
    print("Lower Limit: " + str(lower_threshold))
    print("Requested Count: " + str(count))
    
    plt.figure(figsize=(20,10))
    
    y_vals = [top_word_freq[word] for word in top_word_freq.keys()]
    
    anotates = list(top_word_freq.keys())
    
    x_vals = [i for i in range(0,len(y_vals))]
    
    plt.scatter(x_vals,y_vals)

    plt.title("Data Kata Populer")
    plt.xlabel("Kata Tertinggi")
    plt.ylabel("Kata Dengan Frekuensi Tertinggi")
    
    for y,a,x in zip(y_vals,anotates,x_vals):
        plt.annotate(a,
                     (x,y), 
                    textcoords="offset points",
                    xytext=(0,10),
                    ha="center")
    
    toc = time.time()
    tictoc = (toc-tic)*1000
    print("Time Taken: " + str(tictoc) + " ms")

# %% [code]
plot_top_words(dt_train_df,upper_threshold=1000,lower_threshold=2,count=50)

# %% [code]
plot_top_words(dt_train_df[label_matrix_train==0],upper_threshold=1000,lower_threshold=2,count=50)

# %% [code]
plot_top_words(dt_train_df[label_matrix_train==1],upper_threshold=1000,lower_threshold=3,count=50)

# %% [code]
from sklearn.feature_extraction.text import TfidfVectorizer

# %% [code]
tfidf_vectorizer = TfidfVectorizer()

# %% [code]
feature_matrix_train = tfidf_vectorizer.fit_transform(review_train_df["review"].tolist())

# %% [code]
feature_matrix_train.shape

# %% [code]
feature_matrix_valid = tfidf_vectorizer.transform(review_valid_df["review"].tolist())

# %% [code]
feature_matrix_valid.shape

# %% [code]
feature_matrix_test = tfidf_vectorizer.transform(review_test_df["review"].tolist())

# %% [code]
feature_matrix_test.shape

# %% [code]
dt_train_df = pd.DataFrame.sparse.from_spmatrix(data = feature_matrix_train, columns = vectorizer.get_feature_names())
dt_valid_df = pd.DataFrame.sparse.from_spmatrix(data = feature_matrix_valid, columns = vectorizer.get_feature_names())
dt_test_df = pd.DataFrame.sparse.from_spmatrix(data = feature_matrix_test, columns = vectorizer.get_feature_names())

# %% [code]
tic = time.time()
from sklearn.naive_bayes import BernoulliNB
model_nb = BernoulliNB()
model_nb.fit(feature_matrix_train, label_matrix_train)
toc = time.time()
y_pred_nb = model_nb.predict(feature_matrix_valid)
accuracy_train_set = model_nb.score(feature_matrix_train, label_matrix_train)  #get accuracy on train set
accuracy_valid_set = model_nb.score(feature_matrix_valid, label_matrix_valid)  #get accuracy on valid set
print("Naive Bayes Model, Accuracy (Train Set) : ", accuracy_train_set)
print("Naive Bayes Model, Accuracy (Valid Set) : ", accuracy_valid_set)
print("Time Taken: " + str(((toc-tic)*1000)) + " ms")

# %% [code]
tic = time.time()
from sklearn.tree import DecisionTreeClassifier
maximum_tree_depth= 15
model_dt = DecisionTreeClassifier(max_depth=maximum_tree_depth)
model_dt.fit(feature_matrix_train,label_matrix_train)
toc = time.time()
y_pred_dt = model_nb.predict(feature_matrix_valid)
accuracy_train_set = model_dt.score(feature_matrix_train, label_matrix_train)  #get accuracy on train set
accuracy_valid_set = model_dt.score(feature_matrix_valid, label_matrix_valid)  #get accuracy on valid set
print("Descision Tree Model, Accuracy (Train Set) : ", accuracy_train_set)
print("Descision Tree Model, Accuracy (Valid Set) : ", accuracy_valid_set)
print("Time Taken: " + str(((toc-tic)*1000)) + " ms")

# %% [code]
tic = time.time()
from sklearn.neighbors import KNeighborsClassifier
number_of_neigbors = 3
minkowski_power = 2
model_knn = KNeighborsClassifier(n_neighbors=number_of_neigbors, p =minkowski_power)
model_knn.fit(feature_matrix_train,  label_matrix_train)
toc = time.time()
y_pred_knn = model_nb.predict(feature_matrix_valid)
accuracy_train_set = model_knn.score(feature_matrix_train, label_matrix_train)
accuracy_valid_set = model_knn.score(feature_matrix_valid, label_matrix_valid)
print("K Nearest Neighbors Model, Accuracy (Train Set) : ", accuracy_train_set)
print("K Nearest Neighbors Model, Accuracy (Valid Set) : ", accuracy_valid_set)
print("Time Taken: " + str(((toc-tic)*1000)) + " ms")

# %% [code]
tic = time.time()

from sklearn.linear_model import LogisticRegression
l2_norm = 0.4 
l2_norm_inverse = 1/l2_norm 
maximum_iterations=4000 
model_lr = LogisticRegression(C=l2_norm_inverse,max_iter=maximum_iterations) 
model_lr.fit(feature_matrix_train,  label_matrix_train)
toc = time.time()
y_pred_lr = model_nb.predict(feature_matrix_valid)
accuracy_train_set = model_lr.score(feature_matrix_train, label_matrix_train)
accuracy_valid_set = model_lr.score(feature_matrix_valid, label_matrix_valid)
print("Logistic Regression Model, Accuracy (Train Set) : ", accuracy_train_set)
print("Logistic Regression Model, Accuracy (Valid Set) : ", accuracy_valid_set)
print("Time Taken: " + str(((toc-tic)*1000)) + " ms")

# %% [code]
tic = time.time()
from sklearn.svm import LinearSVC
l2_norm = 2.1
l2_norm_inverse = 1/l2_norm
maximum_iterations=4000
model_svm = LinearSVC(C=l2_norm_inverse,max_iter=maximum_iterations)
model_svm.fit(feature_matrix_train,  label_matrix_train)
toc = time.time()
y_pred_svm = model_nb.predict(feature_matrix_valid)
accuracy_train_set = model_svm.score(feature_matrix_train, label_matrix_train)
accuracy_valid_set = model_svm.score(feature_matrix_valid, label_matrix_valid)
print("Support Vector Machine Model, Accuracy (Train Set) : ", accuracy_train_set)
print("Support Vector Machine Model, Accuracy (Valid Set) : ", accuracy_valid_set)
print("Time Taken: " + str(((toc-tic)*1000)) + " ms")

# %% [code]
tic = time.time()
from sklearn.ensemble import BaggingClassifier
from sklearn.svm import LinearSVC
l2_norm = 2
l2_norm_inverse = 1/l2_norm
maximum_iterations=4000
 
model_bc = BaggingClassifier(base_estimator=LinearSVC(C=l2_norm_inverse,max_iter=maximum_iterations),
                             n_estimators=30, 
                             random_state=0)

model_bc.fit(feature_matrix_train,  label_matrix_train)
toc = time.time()
y_pred_stacked = model_bc.predict(feature_matrix_valid)
accuracy_train_set = model_bc.score(feature_matrix_train, label_matrix_train)
accuracy_valid_set = model_bc.score(feature_matrix_valid, label_matrix_valid)
print("Bagging Classifier ML Model, Accuracy (Train Set) : ", accuracy_train_set)
print("Bagging Classifier ML Model, Accuracy (Valid Set) : ", accuracy_valid_set)
print("Time Taken: " + str(((toc-tic)*1000)) + " ms")

# %% [code]
tic = time.time()
estimators = [
    ("nb",model_nb),
    ("knn",model_knn),
    ('svm', model_svm)
]

from sklearn.ensemble import StackingClassifier
model_stacked = StackingClassifier(estimators=estimators, final_estimator=model_lr)
model_stacked.fit(feature_matrix_train,  label_matrix_train)
toc = time.time()
y_pred_stacked = model_nb.predict(feature_matrix_valid)
accuracy_train_set = model_stacked.score(feature_matrix_train, label_matrix_train)
accuracy_valid_set = model_stacked.score(feature_matrix_valid, label_matrix_valid) 
print("Stacked ML Model, Accuracy (Train Set) : ", accuracy_train_set)
print("Stacked ML Model, Accuracy (Valid Set) : ", accuracy_valid_set)
print("Time Taken: " + str(((toc-tic)*1000)) + " ms")

# %% [code]
tic = time.time()
from sklearn.ensemble import RandomForestClassifier
estimators = 100
forest_depth = 25
model_rf = RandomForestClassifier(n_estimators=estimators,
                                  max_depth = forest_depth)
model_rf.fit(feature_matrix_train,  label_matrix_train)
toc = time.time()
y_pred_stacked = model_rf.predict(feature_matrix_valid)
accuracy_train_set = model_rf.score(feature_matrix_train, label_matrix_train)
accuracy_valid_set = model_rf.score(feature_matrix_valid, label_matrix_valid)
print("Random Forests ML Model, Accuracy (Train Set) : ", accuracy_train_set)
print("Random Forests ML Model, Accuracy (Valid Set) : ", accuracy_valid_set)
print("Time Taken: " + str(((toc-tic)*1000)) + " ms")

# %% [code]
tic = time.time()
from sklearn.ensemble import AdaBoostClassifier
estimators = 100
model_abc = AdaBoostClassifier(n_estimators=estimators)
model_abc.fit(feature_matrix_train,  label_matrix_train)
toc = time.time()
y_pred_stacked = model_abc.predict(feature_matrix_valid)
accuracy_train_set = model_abc.score(feature_matrix_train, label_matrix_train)
accuracy_valid_set = model_abc.score(feature_matrix_valid, label_matrix_valid)
print("Ada Boost CLassifier ML Model, Accuracy (Train Set) : ", accuracy_train_set)
print("Ada Boost CLassifier ML Model, Accuracy (Valid Set) : ", accuracy_valid_set)
print("Time Taken: " + str(((toc-tic)*1000)) + " ms")

# %% [code]
tic = time.time()
from sklearn.ensemble import ExtraTreesClassifier
estimators = 200
depth = 25
model_etc = ExtraTreesClassifier(n_estimators = estimators, max_depth = depth)
model_etc.fit(feature_matrix_train,  label_matrix_train)
toc = time.time()
y_pred_stacked = model_etc.predict(feature_matrix_valid)
accuracy_train_set = model_etc.score(feature_matrix_train, label_matrix_train)
accuracy_valid_set = model_etc.score(feature_matrix_valid, label_matrix_valid)
print("Extra Trees Classifer ML Model, Accuracy (Train Set) : ", accuracy_train_set)
print("Extra Trees Classifer ML Model, Accuracy (Valid Set) : ", accuracy_valid_set)
print("Time Taken: " + str(((toc-tic)*1000)) + " ms")

# %% [code]
from sklearn.model_selection import train_test_split
from sklearn.metrics import plot_confusion_matrix, plot_roc_curve,  plot_precision_recall_curve
from sklearn.metrics import precision_score, recall_score
from matplotlib import pyplot as plt

# %% [code]
ml_models_list = [model_nb, #Naive Bayes
                  model_dt, #Descision Trees
                 model_knn, #K nearest neighbors
                 model_lr, #Logistic Regression
                 model_svm, #Support Vector Machine
                  model_bc, #bagging classifer (base: descision tree)
                 model_stacked, #Stacked Model: NB, SVM, KNN, LR
                  model_rf, #random forestws
                  model_abc, #adaboost classifier
                  model_etc #extra trees classifier
                 ]

# %% [code]
models = []
accuracies = []
precisions = []
recalls = []
roc_scores = []
from sklearn.metrics import roc_auc_score
tic = time.time()
for model in ml_models_list:
    accuracy = model.score(feature_matrix_test, label_matrix_test)
    y_pred = model.predict(feature_matrix_test)
    model_name = type(model).__name__
    print("Accuracy("+ model_name + "): ", accuracy.round(4))
    print("Precision("+ model_name + "): ", precision_score(label_matrix_test,y_pred).round(4))
    print("Recall("+ model_name + "): ",recall_score(label_matrix_test,y_pred).round(4))
    print("ROC Score("+ model_name + "): ",roc_auc_score(label_matrix_test,y_pred).round(4))
    
    print("\n")
    models.append(model_name)
    accuracies.append(accuracy.round(4))
    precisions.append(precision_score(label_matrix_test,y_pred).round(4))
    recalls.append(recall_score(label_matrix_test,y_pred).round(4))
    roc_scores.append(roc_auc_score(label_matrix_test,y_pred).round(4))
toc = time.time()
print("Time Taken: " + str(((toc-tic)*1000)) + " ms")

# %% [code]
tic = time.time()
fig, axes = plt.subplots(nrows=5, ncols=2, figsize=(17,20))

for model,ax in zip(ml_models_list, axes.flatten()):
    
    plot_confusion_matrix(model, 
                          feature_matrix_test, 
                          label_matrix_test, 
                          ax=ax, 
                          cmap='Blues',
                         display_labels=["negative","positive"])
    
    ax.title.set_text(type(model).__name__)
plt.tight_layout()  
plt.show()
toc = time.time()
print("Time Taken: " + str(((toc-tic)*1000)) + " ms")

# %% [code]
tic = time.time()
fig, axes = plt.subplots(nrows=5, ncols=2, figsize=(17,30))

for model, ax in zip(ml_models_list,axes.flatten()):
    
    plot_roc_curve(model,feature_matrix_test,label_matrix_test,ax=ax)
    
    ax.title.set_text(type(model).__name__)

plt.tight_layout()  
plt.show()
toc = time.time()
print("Time Taken: " + str(((toc-tic)*1000)) + " ms")

# %% [code]
tic = time.time()
fig, axes = plt.subplots(nrows=5, ncols=2, figsize=(17,20))

for model, ax in zip(ml_models_list,axes.flatten()):
    
    plot_precision_recall_curve(model,feature_matrix_test,label_matrix_test,ax=ax)
    
    ax.title.set_text(type(model).__name__)

plt.tight_layout()  
plt.show()
toc = time.time()
print("Time Taken: " + str(((toc-tic)*1000)) + " ms")

# %% [code]
results = pd.DataFrame({"Model" : models, "Accuracy" : accuracies, "Precision" : precisions, "Recall" : recalls, 'ROC Score' :roc_scores})
results

# %% [code]
results.set_index('Model', inplace=True)
results

# %% [code]
plt.figure(figsize = (17,9))
results["Accuracy"].plot(kind = 'barh')
plt.title("Comparison of Accuracies of the Models")
plt.ylabel("Models")
plt.xlim(0.70, 1.0)
plt.xlabel("Accuracy Score")
plt.show();

# %% [code]
plt.figure(figsize = (17,9))
results.plot(kind = 'bar')
plt.title("Comparison of ROC Score of the Models")
plt.ylabel("Models")
plt.ylim(0.70, 1.0)
plt.xlabel("ROC score")
plt.show();

# %% [code]
from textblob import TextBlob

def generate_rating(ml_models,movie_review,preprocessed=False):
    
    processed_text = ""
    
    if not preprocessed:
        processed_text = [process_string(movie_review)]

        print("PreProcessed Review: ")
        print(processed_text)
        print("")
    else:
        processed_text = [movie_review]
    
    feature_matrix = tfidf_vectorizer.transform(processed_text)
    
    predictions = []
    model_names = []
    
    for model in ml_models:
        
        model_names.append(model.__class__.__name__)
        
        predictions.append(model.predict(feature_matrix))

    
    print("Predictions By Classifiers: \n")
    for model, prediction in zip(model_names,predictions):
        print(model,":", prediction)
    
    predictions = np.array(predictions)
    
    rating = np.sum(predictions)
    
    print("")
    print("Dampak Komentar (0: Negative | 10: Positive): " + str(rating))
    
    print("")
    
    try:
        pol =  TextBlob(movie_review).sentiment.polarity
    except:
        pol = -999999
        
    print("TextBlob Sentiment Polarity(UnPreprocessed): " + str(pol))

# %% [code]
review_test_df.info()

# %% [code]
r_num = 50
review_test_df.iloc[r_num]

# %% [code]
custom_review = "Keren nih transaksi di indodax, bagus banget pelayanannya apalagi kalo ada member banyak deh promonya"
custom_review

# %% [code]
generate_rating(ml_models_list,custom_review)

# %% [code]
custom_review = "Pengalaman terburuk yang saya dapat adalah ketika proses pengiriman dengan binance sangat mahal dan lama"
custom_review

# %% [code]
generate_rating(ml_models_list,custom_review)

# %% [code]
#Simulasi
custom_review = "keamanan sistem di tokocrypto terjamin sehingga saya merasa aman menyimpan crypto saya di sana"
custom_review

# %% [code]
generate_rating(ml_models_list,custom_review)
