# Supplementary material for: Adaptive sentiment analysis using multioutput classification: a performance comparison
Source: PeerJ Comput Sci. 2023 May 9;9:e1378. doi: 10.7717/peerj-cs.1378 (PMC10280487; doi:10.7717/peerj-cs.1378)
Supplement: Supplemental Information 1 — The dataset consists of 1,599 sentiment data of cryptocurrency exchange customers in Indonesia, the data consists of 2 columns namely the “review” and “sentiment” columns which are categorized into positive and negative. The function of the review column serves as data in the form of comment sentences, opinions, and suggestions that will later be learned by the model. The function of the sentiment column is to identify the category of review data between “positive” and “negative”. [file peerj-cs-09-1378-s001.zip › PeerJ/Dataset.csv]

review	sentiment
situs tokocrypto sangat mudah digunakan terutama bagi pemula yang baru memulai trading crypto	positive
platform ini memiliki banyak pilihan crypto yang tersedia untuk ditrade sehingga memudahkan saya untuk diversifikasi portofolio saya	positive
proses deposit dan withdraw di tokocrypto sangat cepat dan lancar tidak pernah mengalami kendala	positive
layanan pelanggan di tokocrypto sangat responsif dan membantu sehingga saya merasa nyaman bertanya tentang berbagai hal yang saya tidak mengerti	positive
situs tokocrypto sangat mudah digunakan terutama bagi pemula yang baru memulai trading crypto	positive
platform ini memiliki banyak pilihan crypto yang tersedia untuk ditrade sehingga memudahkan saya untuk diversifikasi portofolio saya	positive
proses deposit dan withdraw di tokocrypto sangat cepat dan lancar tidak pernah mengalami kendala	positive
layanan pelanggan di tokocrypto sangat responsif dan membantu sehingga saya merasa nyaman bertanya tentang berbagai hal yang saya tidak mengerti	positive
situs tokocrypto sangat mudah digunakan terutama bagi pemula yang baru memulai trading crypto	positive
platform ini memiliki banyak pilihan crypto yang tersedia untuk ditrade sehingga memudahkan saya untuk diversifikasi portofolio saya	positive
proses deposit dan withdraw di tokocrypto sangat cepat dan lancar tidak pernah mengalami kendala	positive
layanan pelanggan di tokocrypto sangat responsif dan membantu sehingga saya merasa nyaman bertanya tentang berbagai hal yang saya tidak mengerti	positive
keamanan sistem di tokocrypto terjamin sehingga saya merasa aman menyimpan crypto saya di sana	positive
interface situs tokocrypto sangat user-friendly dan mudah dipahami sehingga saya tidak pernah merasa kebingungan saat menggunakannya	positive
tokocrypto sering menawarkan promo menarik yang bisa saya manfaatkan seperti potongan fee atau hadiah crypto	positive
saya merasa terbantu dengan fitur alert harga yang tersedia di tokocrypto sehingga saya tidak perlu terus-terusan memantau harga crypto yang saya miliki	positive
tokocrypto memiliki banyak artikel dan tutorial yang bermanfaat untuk membantu saya belajar trading crypto	positive
saya merasa nyaman menggunakan tokocrypto karena mereka memiliki reputasi yang baik di komunitas crypto	positive
situs tokocrypto sangat mudah digunakan terutama bagi pemula yang baru memulai trading crypto	positive
platform ini memiliki banyak pilihan crypto yang tersedia untuk ditrade sehingga memudahkan saya untuk diversifikasi portofolio saya	positive
proses deposit dan withdraw di tokocrypto sangat cepat dan lancar tidak pernah mengalami kendala	positive
layanan pelanggan di tokocrypto sangat responsif dan membantu sehingga saya merasa nyaman bertanya tentang berbagai hal yang saya tidak mengerti	positive
keamanan sistem di tokocrypto terjamin sehingga saya merasa aman menyimpan crypto saya di sana	positive
interface situs tokocrypto sangat user-friendly dan mudah dipahami sehingga saya tidak pernah merasa kebingungan saat menggunakannya	positive
tokocrypto sering menawarkan promo menarik yang bisa saya manfaatkan seperti potongan fee atau hadiah crypto	positive
saya merasa terbantu dengan fitur alert harga yang tersedia di tokocrypto sehingga saya tidak perlu terus-terusan memantau harga crypto yang saya miliki	positive
tokocrypto memiliki banyak artikel dan tutorial yang bermanfaat untuk membantu saya belajar trading crypto	positive
saya merasa nyaman menggunakan tokocrypto karena mereka memiliki reputasi yang baik di komunitas crypto	positive
saya merasa terjamin dengan sistem verifikasi yang ketat yang diterapkan di tokocrypto karena ini membantu mengurangi risiko penipuan atau kejahatan cyber	positive
tokocrypto memiliki banyak pilihan metode pembayaran yang tersedia sehingga saya bisa dengan mudah melakukan deposit atau withdraw	positive
saya merasa terbantu dengan fitur stop-loss yang tersedia di tokocrypto karena ini membantu mengurangi risiko kerugian saya saat trading	positive
tokocrypto memiliki banyak pilihan pair crypto yang tersedia sehingga saya bisa dengan mudah melakukan trading dengan crypto yang saya inginkan	positive
saya merasa terbantu dengan fitur margin trading yang tersedia di tokocrypto karena ini membantu saya untuk meningkatkan kemampuan trading saya	positive
situs tokocrypto sangat mudah digunakan terutama bagi pemula yang baru memulai trading crypto	positive
platform ini memiliki banyak pilihan crypto yang tersedia untuk ditrade sehingga memudahkan saya untuk diversifikasi portofolio saya	positive
proses deposit dan withdraw di tokocrypto sangat cepat dan lancar tidak pernah mengalami kendala	positive
layanan pelanggan di tokocrypto sangat responsif dan membantu sehingga saya merasa nyaman bertanya tentang berbagai hal yang saya tidak mengerti	positive
keamanan sistem di tokocrypto terjamin sehingga saya merasa aman menyimpan crypto saya di sana	positive
interface situs tokocrypto sangat user-friendly dan mudah dipahami sehingga saya tidak pernah merasa kebingungan saat menggunakannya	positive
tokocrypto sering menawarkan promo menarik yang bisa saya manfaatkan seperti potongan fee atau hadiah crypto	positive
saya merasa terbantu dengan fitur alert harga yang tersedia di tokocrypto sehingga saya tidak perlu terus-terusan memantau harga crypto yang saya miliki	positive
tokocrypto memiliki banyak artikel dan tutorial yang bermanfaat untuk membantu saya belajar trading crypto	positive
saya merasa nyaman menggunakan tokocrypto karena mereka memiliki reputasi yang baik di komunitas crypto	positive
saya merasa terjamin dengan sistem verifikasi yang ketat yang diterapkan di tokocrypto karena ini membantu mengurangi risiko penipuan atau kejahatan cyber	positive
tokocrypto memiliki banyak pilihan metode pembayaran yang tersedia sehingga saya bisa dengan mudah melakukan deposit atau withdraw	positive
saya merasa terbantu dengan fitur stop-loss yang tersedia di tokocrypto karena ini membantu mengurangi risiko kerugian saya saat trading	positive
tokocrypto memiliki banyak pilihan pair crypto yang tersedia sehingga saya bisa dengan mudah melakukan trading dengan crypto yang saya inginkan	positive
saya merasa terbantu dengan fitur margin trading yang tersedia di tokocrypto karena ini membantu saya untuk meningkatkan kemampuan trading saya	positive
situs tokocrypto sangat mudah digunakan terutama bagi pemula yang baru memulai trading crypto	positive
platform ini memiliki banyak pilihan crypto yang tersedia untuk ditrade sehingga memudahkan saya untuk diversifikasi portofolio saya	positive
proses deposit dan withdraw di tokocrypto sangat cepat dan lancar tidak pernah mengalami kendala	positive
layanan pelanggan di tokocrypto sangat responsif dan membantu sehingga saya merasa nyaman bertanya tentang berbagai hal yang saya tidak mengerti	positive
keamanan sistem di tokocrypto terjamin sehingga saya merasa aman menyimpan crypto saya di sana	positive
interface situs tokocrypto sangat user-friendly dan mudah dipahami sehingga saya tidak pernah merasa kebingungan saat menggunakannya	positive
tokocrypto sering menawarkan promo menarik yang bisa saya manfaatkan seperti potongan fee atau hadiah crypto	positive
saya merasa terbantu dengan fitur alert harga yang tersedia di tokocrypto sehingga saya tidak perlu terus-terusan memantau harga crypto yang saya miliki	positive
tokocrypto memiliki banyak artikel dan tutorial yang bermanfaat untuk membantu saya belajar trading crypto	positive
saya merasa nyaman menggunakan tokocrypto karena mereka memiliki reputasi yang baik di komunitas crypto	positive
saya merasa terjamin dengan sistem verifikasi yang ketat yang diterapkan di tokocrypto karena ini membantu mengurangi risiko penipuan atau kejahatan cyber	positive
tokocrypto memiliki banyak pilihan metode pembayaran yang tersedia sehingga saya bisa dengan mudah melakukan deposit atau withdraw	positive
saya merasa terbantu dengan fitur stop-loss yang tersedia di tokocrypto karena ini membantu mengurangi risiko kerugian saya saat trading	positive
tokocrypto memiliki banyak pilihan pair crypto yang tersedia sehingga saya bisa dengan mudah melakukan trading dengan crypto yang saya inginkan	positive
saya merasa terbantu dengan fitur margin trading yang tersedia di tokocrypto karena ini membantu saya untuk meningkatkan kemampuan trading saya	positive
situs tokocrypto sangat mudah digunakan terutama bagi pemula yang baru memulai trading crypto	positive
platform ini memiliki banyak pilihan crypto yang tersedia untuk ditrade sehingga memudahkan saya untuk diversifikasi portofolio saya	positive
proses deposit dan withdraw di tokocrypto sangat cepat dan lancar tidak pernah mengalami kendala	positive
layanan pelanggan di tokocrypto sangat responsif dan membantu sehingga saya merasa nyaman bertanya tentang berbagai hal yang saya tidak mengerti	positive
keamanan sistem di tokocrypto terjamin sehingga saya merasa aman menyimpan crypto saya di sana	positive
interface situs tokocrypto sangat user-friendly dan mudah dipahami sehingga saya tidak pernah merasa kebingungan saat menggunakannya	positive
tokocrypto sering menawarkan promo menarik yang bisa saya manfaatkan seperti potongan fee atau hadiah crypto	positive
saya merasa terbantu dengan fitur alert harga yang tersedia di tokocrypto sehingga saya tidak perlu terus-terusan memantau harga crypto yang saya miliki	positive
tokocrypto memiliki banyak artikel dan tutorial yang bermanfaat untuk membantu saya belajar trading crypto	positive
saya merasa nyaman menggunakan tokocrypto karena mereka memiliki reputasi yang baik di komunitas crypto	positive
saya merasa terjamin dengan sistem verifikasi yang ketat yang diterapkan di tokocrypto karena ini membantu mengurangi risiko penipuan atau kejahatan cyber	positive
tokocrypto memiliki banyak pilihan metode pembayaran yang tersedia sehingga saya bisa dengan mudah melakukan deposit atau withdraw	positive
saya merasa terbantu dengan fitur stop-loss yang tersedia di tokocrypto karena ini membantu mengurangi risiko kerugian saya saat trading	positive
tokocrypto memiliki banyak pilihan pair crypto yang tersedia sehingga saya bisa dengan mudah melakukan trading dengan crypto yang saya inginkan	positive
saya merasa terbantu dengan fitur margin trading yang tersedia di tokocrypto karena ini membantu saya untuk meningkatkan kemampuan trading saya	positive
situs tokocrypto sangat mudah digunakan terutama bagi pemula yang baru memulai trading crypto	positive
platform ini memiliki banyak pilihan crypto yang tersedia untuk ditrade sehingga memudahkan saya untuk diversifikasi portofolio saya	positive
proses deposit dan withdraw di tokocrypto sangat cepat dan lancar tidak pernah mengalami kendala	positive
layanan pelanggan di tokocrypto sangat responsif dan membantu sehingga saya merasa nyaman bertanya tentang berbagai hal yang saya tidak mengerti	positive
keamanan sistem di tokocrypto terjamin sehingga saya merasa aman menyimpan crypto saya di sana	positive
interface situs tokocrypto sangat user-friendly dan mudah dipahami sehingga saya tidak pernah merasa kebingungan saat menggunakannya	positive
tokocrypto sering menawarkan promo menarik yang bisa saya manfaatkan seperti potongan fee atau hadiah crypto	positive
saya merasa terbantu dengan fitur alert harga yang tersedia di tokocrypto sehingga saya tidak perlu terus-terusan memantau harga crypto yang saya miliki	positive
tokocrypto memiliki banyak artikel dan tutorial yang bermanfaat untuk membantu saya belajar trading crypto	positive
saya merasa nyaman menggunakan tokocrypto karena mereka memiliki reputasi yang baik di komunitas crypto	positive
situs tokocrypto sangat mudah digunakan terutama bagi pemula yang baru memulai trading crypto	positive
platform ini memiliki banyak pilihan crypto yang tersedia untuk ditrade sehingga memudahkan saya untuk diversifikasi portofolio saya	positive
proses deposit dan withdraw di tokocrypto sangat cepat dan lancar tidak pernah mengalami kendala	positive
layanan pelanggan di tokocrypto sangat responsif dan membantu sehingga saya merasa nyaman bertanya tentang berbagai hal yang saya tidak mengerti	positive
keamanan sistem di tokocrypto terjamin sehingga saya merasa aman menyimpan crypto saya di sana	positive
interface situs tokocrypto sangat user-friendly dan mudah dipahami sehingga saya tidak pernah merasa kebingungan saat menggunakannya	positive
tokocrypto sering menawarkan promo menarik yang bisa saya manfaatkan seperti potongan fee atau hadiah crypto	positive
saya merasa terbantu dengan fitur alert harga yang tersedia di tokocrypto sehingga saya tidak perlu terus-terusan memantau harga crypto yang saya miliki	positive
tokocrypto memiliki banyak artikel dan tutorial yang bermanfaat untuk membantu saya belajar trading crypto	positive
saya merasa nyaman menggunakan tokocrypt	positive
situs tokocrypto sangat mudah digunakan terutama bagi pemula yang baru memulai trading crypto	positive
tokocrypto memiliki banyak pilihan pair crypto yang tersedia sehingga saya bisa dengan mudah melakukan trading dengan crypto yang saya inginkan	positive
tokocrypto memiliki banyak pilihan metode pembayaran yang tersedia sehingga saya bisa dengan mudah melakukan deposit atau withdraw	positive
saya merasa terjamin dengan sistem verifikasi yang ketat yang diterapkan di tokocrypto karena ini membantu mengurangi risiko penipuan atau kejahatan cyber	positive
beberapa kali saya mengalami kendala teknis saat menggunakan situs tokocrypto seperti lagging atau error saat membuka halaman tertentu	negative
spread yang ditawarkan di tokocrypto terkadang terlalu tinggi sehingga saya merasa tidak terlalu menguntungkan untuk trading di sana	negative
saya pernah merasa tertipu oleh beberapa iklan di tokocrypto yang menjanjikan keuntungan besar tapi ternyata tidak sesuai dengan kenyataan	negative
saya merasa tidak terlalu puas dengan fasilitas charting yang tersedia di tokocrypto karena terkadang terlalu lambat atau tidak memuat dengan benar	negative
saya pernah mengalami masalah dengan verifikasi akun di tokocrypto terutama saat mengirimkan dokumen yang diperlukan	negative
beberapa kali saya merasa kesulitan mencari informasi di situs tokocrypto terutama saat ingin mengetahui detail tentang fee atau ketentuan trading yang berlaku	negative
beberapa kali saya mengalami kendala teknis saat menggunakan situs tokocrypto seperti lagging atau error saat membuka halaman tertentu	negative
spread yang ditawarkan di tokocrypto terkadang terlalu tinggi sehingga saya merasa tidak terlalu menguntungkan untuk trading di sana	negative
saya sangat kecewa dengan pelayanan yang diberikan oleh toko crypto ini transaksi yang lama dan sulit serta tim customer service yang tidak ramah dan tidak membantu saya tidak akan pernah berbelanja di sini lagi untuk membeli cryptocurrency	negative
toko crypto ini adalah salah satu yang terburuk yang pernah saya gunakan mereka tidak memiliki banyak pilihan cryptocurrency yang tersedia dan proses pembeliannya sangat sulit saya juga sangat kecewa dengan kecepatan transaksi yang ditawarkan	negative
saya telah menggunakan toko crypto ini untuk beberapa waktu sekarang dan saya sangat kecewa dengan pelayanannya mereka tidak selalu memiliki cryptocurrency yang saya cari dan proses pembeliannya sangat sulit saya tidak akan terus berbelanja di sini	negative
toko crypto ini adalah salah satu yang terburuk yang pernah saya gunakan mereka tidak memiliki banyak pilihan cryptocurrency yang tersedia dan proses pembeliannya sangat sulit kecepatan transaksi yang ditawarkan juga sangat buruk dan tim customer service yang tidak ramah dan tidak membantu	negative
saya telah menggunakan toko crypto ini untuk beberapa waktu sekarang dan saya sangat kecewa dengan pelayanannya mereka tidak selalu memiliki cryptocurrency yang saya cari dan proses pembeliannya sangat sulit saya tidak merekomendasikan toko ini untuk siapa saja yang ingin membeli cryptocurrency	negative
saya sangat kecewa dengan toko crypto ini mereka tidak memiliki banyak pilihan cryptocurrency yang tersedia dan proses pembeliannya sangat sulit tim customer service yang tidak ramah dan tidak membantu juga sangat mengecewakan ketika saya memiliki pertanyaan atau masalah saya tidak akan terus berbelanja di sini untuk membeli cryptocurrency	negative
toko crypto ini adalah salah satu yang terburuk yang pernah saya gunakan mereka tidak memiliki banyak pilihan cryptocurrency yang tersedia dan proses pembeliannya sangat sulit kecepatan transaksi yang ditawarkan juga sangat buruk dan saya sangat kecewa dengan pelayanan yang diberikan oleh tim customer service	negative
saya sangat kecewa dengan pelayanan yang diberikan oleh toko crypto ini transaksi yang lama dan sulit serta tim customer service yang tidak ramah dan tidak membantu saya tidak akan pernah berbelanja di sini lagi untuk membeli cryptocurrency	negative
saya benar-benar kecewa dengan toko crypto ini proses pembeliannya sangat sulit dan memakan waktu lama dan tim customer service yang tidak membantu sama sekali saya tidak akan pernah berbelanja di sini lagi	negative
toko crypto ini terlalu mahal dibandingkan dengan toko crypto lain yang saya gunakan mereka juga tidak memiliki banyak pilihan cryptocurrency yang tersedia dan proses pembeliannya sangat rumit saya sangat kecewa dengan pelayanan yang diberikan oleh tim customer service	negative
saya sangat kecewa dengan kecepatan transaksi yang ditawarkan oleh toko crypto ini saya menunggu selama berjam-jam untuk transaksi saya selesai dan tim customer service yang tidak ramah tidak membantu sama sekali saya tidak akan terus berbelanja di sini	negative
saya tidak pernah merasakan pelayanan yang buruk seperti yang saya terima dari toko crypto ini proses pembeliannya sangat rumit dan memakan waktu lama dan tim customer service yang tidak ramah tidak membantu sama sekali saya tidak akan pernah berbelanja di sini lagi	negative
toko crypto ini adalah salah satu yang terburuk yang pernah saya gunakan mereka tidak memiliki banyak pilihan cryptocurrency yang tersedia dan proses pembeliannya sangat rumit kecepatan transaksi yang ditawarkan juga sangat buruk dan saya sangat kecewa dengan pelayanan yang diberikan oleh tim customer service	negative
saya benar-benar kecewa dengan toko crypto ini mereka tidak memiliki banyak pilihan cryptocurrency yang tersedia dan proses pembeliannya sangat rumit tim customer service yang tidak ramah dan tidak membantu juga sangat mengecewakan saya tidak akan terus berbelanja di sini	negative
toko crypto ini adalah salah satu yang terburuk yang pernah saya gunakan mereka tidak memiliki banyak pilihan cryptocurrency yang tersedia dan proses pembeliannya sangat rumit kecepatan transaksi yang ditawarkan juga sangat buruk dan saya sangat kecewa dengan pelayanan yang diberikan oleh tim customer service	negative
saya sangat kecewa dengan toko crypto ini mereka tidak memiliki banyak pilihan cryptocurrency yang tersedia dan proses pembeliannya sangat rumit	negative
saya sangat kecewa dengan pelayanan yang diberikan oleh toko crypto ini transaksi yang lama dan sulit serta tim customer service yang tidak ramah dan tidak membantu saya tidak akan pernah berbelanja di sini lagi untuk membeli cryptocurrency	negative
toko crypto ini adalah salah satu yang terburuk yang pernah saya gunakan mereka tidak memiliki banyak pilihan cryptocurrency yang tersedia dan proses pembeliannya sangat sulit saya juga sangat kecewa dengan kecepatan transaksi yang ditawarkan	negative
saya telah menggunakan toko crypto ini untuk beberapa waktu sekarang dan saya sangat kecewa dengan pelayanannya mereka tidak selalu memiliki cryptocurrency yang saya cari dan proses pembeliannya sangat sulit saya tidak akan terus berbelanja di sini	negative
toko crypto ini adalah salah satu yang terburuk yang pernah saya gunakan mereka tidak memiliki banyak pilihan cryptocurrency yang tersedia dan proses pembeliannya sangat sulit kecepatan transaksi yang ditawarkan juga sangat buruk dan tim customer service yang tidak ramah dan tidak membantu	negative
saya telah menggunakan toko crypto ini untuk beberapa waktu sekarang dan saya sangat kecewa dengan pelayanannya mereka tidak selalu memiliki cryptocurrency yang saya cari dan proses pembeliannya sangat sulit saya tidak merekomendasikan toko ini untuk siapa saja yang ingin membeli cryptocurrency	negative
saya sangat kecewa dengan toko crypto ini mereka tidak memiliki banyak pilihan cryptocurrency yang tersedia dan proses pembeliannya sangat sulit tim customer service yang tidak ramah dan tidak membantu juga sangat mengecewakan ketika saya memiliki pertanyaan atau masalah saya tidak akan terus berbelanja di sini untuk membeli cryptocurrency	negative
toko crypto ini adalah salah satu yang terburuk yang pernah saya gunakan mereka tidak memiliki banyak pilihan cryptocurrency yang tersedia dan proses pembeliannya sangat sulit kecepatan transaksi yang ditawarkan juga sangat buruk dan saya sangat kecewa dengan pelayanan yang diberikan oleh tim customer service	negative
situs ini selalu crash setiap kali saya mencoba untuk membeli crypto sangat menjengkelkan	negative
saya sudah menunggu selama berjam-jam untuk transaksi saya diproses dan masih belum juga selesai situs ini sangat lambat	negative
saya baru saja kehilangan semua uang saya karena sistem keamanan yang lemah di situs ini saya tidak akan pernah berinvestasi lagi di sini	negative
pelayanan pelanggan di sini sangat buruk saya sudah mencoba menghubungi tim dukungan selama berhari-hari tapi tidak ada yang merespon	negative
saya tidak percaya dengan tingkat keamanan yang ditawarkan oleh situs ini saya tidak merasa nyaman menyimpan crypto saya di sini	negative
saya tidak senang dengan biaya yang dikenakan oleh situs ini untuk setiap transaksi ini terlalu tinggi dibandingkan dengan situs lain yang saya gunakan",negative
saya tidak puas dengan cara situs ini mengelola konflik saya merasa dicurangi ketika mencoba untuk menyelesaikan masalah yang saya hadapi	negative
saya tidak percaya dengan transparansi yang ditunjukkan oleh situs ini saya tidak merasa yakin dengan apa yang mereka katakan	negative
saya merasa dibohongi oleh situs ini ketika mencoba untuk melakukan penarikan mereka mengatakan bahwa proses akan selesai dalam waktu 24 jam tapi sampai sekarang uang saya belum juga dikembalikan	negative
saya sangat kecewa dengan kinerja situs ini saya tidak pernah mendapatkan hasil yang saya harapkan setiap kali berinvestasi di sini	negative
saya merasa dicuri oleh situs ini saya tidak percaya dengan metode penipuan yang mereka gunakan	negative
saya tidak percaya dengan kejujuran situs ini saya merasa ditipu setiap kali melakukan transaksi di sini	negative
saya merasa sangat tidak nyaman dengan tingkat keamanan yang ditawarkan oleh situs ini saya tidak merasa aman menyimpan crypto saya di sini	negative
saya tidak puas dengan cara situs ini menangani masalah yang saya hadapi	negative
saya sangat kecewa dengan situs ini saya tidak pernah mendapatkan apa yang saya harapkan setiap kali berinvestasi di sini	negative
saya merasa dibohongi oleh situs ini mereka selalu mengatakan bahwa proses akan selesai dalam waktu 24 jam tapi sampai sekarang uang saya belum juga dikembalikan	negative
situs ini sangat lambat saya sudah menunggu selama berjam-jam untuk transaksi saya diproses dan masih belum juga selesai	negative
pelayanan pelanggan di sini sangat buruk saya sudah mencoba menghubungi tim dukungan selama berhari-hari tapi tidak ada yang merespon	negative
saya tidak percaya dengan tingkat keamanan yang ditawarkan oleh situs ini saya tidak merasa nyaman menyimpan crypto saya di sini	negative
biaya yang dikenakan oleh situs ini untuk setiap transaksi terlalu tinggi dibandingkan dengan situs lain yang saya gunakan	negative
saya merasa dicurangi ketika mencoba untuk menyelesaikan masalah yang saya hadapi di situs ini cara mereka mengelola konflik tidak puas bagi saya	negative
saya tidak percaya dengan transparansi yang ditunjukkan oleh situs ini saya tidak merasa yakin dengan apa yang mereka katakan	negative
saya merasa dicuri oleh situs ini saya tidak percaya dengan metode penipuan yang mereka gunakan	negative
saya tidak percaya dengan kejujuran situs ini saya merasa ditipu setiap kali melakukan transaksi di sini	negative
saya merasa sangat tidak nyaman dengan tingkat keamanan yang ditawarkan oleh situs ini saya tidak merasa aman menyimpan crypto saya di sini	negative
cara situs ini menangani masalah yang saya hadapi sangat tidak memuaskan bagi saya mereka selalu mencoba untuk mengalihkan perhatian dari masalah yang sebenarnya	negative
saya merasa sangat kecewa dengan kinerja situs ini saya tidak pernah mendapatkan hasil yang saya harapkan setiap kali berinvestasi di sini	negative
saya tidak percaya dengan keamanan yang ditawarkan oleh situs ini saya merasa tidak aman menyimpanannya	negative
saya sangat kecewa dengan kelambanan situs ini saya selalu menunggu lama untuk transaksi saya diproses	negative
saya tidak puas dengan pelayanan pelanggan yang ditawarkan oleh situs ini saya selalu mengalami kesulitan dalam menghubungi tim dukungan	negative
saya merasa tidak aman menyimpan crypto saya di situs ini karena tingkat keamanan yang rendah	negative
saya tidak setuju dengan biaya yang dikenakan oleh situs ini untuk setiap transaksi ini terlalu tinggi dibandingkan dengan situs lain yang saya gunakan	negative
saya merasa tidak puas dengan cara situs ini mengelola konflik yang saya hadapi mereka selalu mencoba untuk mengalihkan perhatian dari masalah yang sebenarnya	negative
saya tidak percaya dengan transparansi yang ditunjukkan oleh situs ini saya merasa tidak yakin dengan apa yang mereka katakan	negative
saya merasa dicuri oleh situs ini karena proses penarikan yang sangat lama mereka selalu mengatakan bahwa proses akan selesai dalam waktu 24 jam tapi sampai sekarang uang saya belum juga dikembalikan	negative
saya sangat kecewa dengan kinerja situs ini saya tidak pernah mendapatkan hasil yang saya harapkan setiap kali berinvestasi di sini	negative
saya merasa tidak percaya dengan kejujuran situs ini saya merasa ditipu setiap kali melakukan transaksi di sini	negative
saya merasa sangat tidak nyaman dengan tingkat keamanan yang ditawarkan oleh situs ini saya tidak merasa aman menyimpan crypto saya di sini	negative
saya tidak puas dengan cara situs ini menangani masalah yang saya hadapi mereka selalu mencoba untuk mengalihkan perhatian dari masalah yang sebenarny	negative
saya merasa kecewa dengan kinerja situs ini saya tidak pernah mendapatkan hasil yang saya harapkan setiap kali berinvestasi di sini	negative
saya tidak percaya dengan keamanan yang ditawarkan oleh situs ini saya merasa tidak aman menyimpan crypto saya di sini	negative
saya sangat kecewa dengan kelambanan situs ini saya selalu menunggu lama untuk transaksi saya diproses	negative
saya tidak puas dengan pelayanan pelanggan yang ditawarkan oleh situs ini saya selalu mengalami kesulitan dalam menghubungi tim dukungan	negative
saya merasa tidak aman menyimpan crypto saya di situs ini karena tingkat keamanan yang rendah	negative
saya tidak setuju dengan biaya yang dikenakan oleh situs ini untuk setiap transaksi ini terlalu tinggi dibandingkan dengan situs lain yang saya gunakan	negative
saya merasa tidak puas dengan cara situs ini mengelola konflik yang saya hadapi mereka selalu mencoba untuk mengalihkan perhatian dari masalah yang sebenarnya	negative
saya tidak percaya dengan transparansi yang ditunjukkan oleh situs ini saya merasa tidak yakin dengan apa yang mereka katakan	negative
saya merasa dicuri oleh situs ini karena proses penarikan yang sangat lama mereka selalu mengatakan bahwa proses akan selesai dalam waktu 24 jam tapi sampai sekarang uang saya belum juga dikembalikan	negative
saya sangat kecewa dengan kinerja situs ini saya tidak pernah mendapatkan hasil yang saya harapkan setiap kali berinvestasi di sini	negative
saya merasa tidak percaya dengan kejujuran situs ini saya merasa ditipu setiap kali melakukan transaksi di sini	negative
saya merasa sangat tidak nyaman dengan tingkat keamanan yang ditawarkan oleh situs ini saya tidak merasa aman menyimpan crypto saya di sini	negative
saya merasa sangat tidak nyaman dengan tingkat keamanan yang ditawarkan oleh layanan ini saya tidak merasa aman menyimpan crypto saya di sini	negative
saya merasa tidak percaya dengan kejujuran layanan ini saya merasa ditipu setiap kali melakukan transaksi di sini	negative
saya tidak percaya dengan transparansi yang ditunjukkan oleh layanan ini saya merasa tidak yakin dengan apa yang mereka katakan	negative
saya merasa tidak puas dengan cara layanan ini mengelola konflik yang saya hadapi mereka selalu mencoba untuk mengalihkan perhatian dari masalah yang sebenarnya	negative
saya tidak setuju dengan biaya yang dikenakan oleh layanan ini untuk setiap transaksi ini terlalu tinggi dibandingkan dengan layanan lain yang saya gunakan	negative
pelayanan pelanggan yang ditawarkan oleh layanan ini sangat buruk saya selalu mengalami kesulitan dalam menghubungi tim dukungan	negative
saya merasa dicurangi ketika mencoba untuk menyelesaikan masalah yang saya hadapi di layanan ini cara mereka mengelola konflik tidak puas bagi saya	negative
biaya yang dikenakan oleh layanan ini untuk setiap transaksi terlalu tinggi dibandingkan dengan layanan lain yang saya gunakan	negative
saya merasa tidak nyaman dengan tingkat keamanan yang ditawarkan oleh layanan	negative
tidak puas dengan cara layanan menangani masalah	negative
kecewa dengan kinerja layanan	negative
merasa tidak aman menyimpan crypto di layanan ini	negative
saya tidak percaya lagi dengan layanan ini	negative
sungguh tidak bermanfaat dan tidak bisa memberikan penanganan yang saya harapkan	negative
website ini tidak memberikan ke amanan bagi pengguna	negative
website ini sangat lelet untuk kinerjanya	negative
biaya penanganan yang sangat tinggi	negative
tidak memberikan kepasan bag saya dalam menggunakan layanan ni	negative
saya tidak pernah mendapatkan hasil yang saya harapkan setiap kali berinvestasi di sini	negative
layanan ni belum sepenuhnya menangani permaslaahan pengguna	negative
saya sangat senang menggunakan indodax karena proses pendaftaran yang mudah dan cepat	positive
platform indodax sangat mudah digunakan dan intuitif terutama untuk pemula seperti saya	positive
saya merasa sangat nyaman menggunakan indodax karena keamanan yang sangat baik	positive
saya suka fitur chat yang tersedia di indodax karena memudahkan saya untuk bertanya dan mendapatkan jawaban dari tim dukungan pelanggan yang sangat ramah	positive
saya sangat senang dengan kecepatan transaksi di indodax	positive
saya sangat terkesan dengan segala macam aset yang tersedia di indodax terutama dengan berbagai macam altcoin yang saya bisa beli dan jual	positive
saya senang menggunakan indodax karena adanya fitur pembayaran dengan berbagai macam metode seperti transfer bank dan kartu kredit	positive
indodax memiliki tim dukungan pelanggan yang sangat responsif dan membantu saya menyelesaikan masalah dengan cepat	positive
saya merasa nyaman menggunakan indodax karena adanya fitur verifikasi keamanan yang menambah level keamanan akun saya	positive
saya sangat senang dengan fitur chart yang tersedia di indodax yang memudahkan saya untuk melakukan analisis pasar	positive
saya sangat terkesan dengan kecepatan proses withdrawal di indodax	positive
saya merasa aman menyimpan aset digital saya di indodax karena adanya sistem keamanan yang sangat baik	positive
saya sangat senang dengan fitur margin trading yang tersedia di indodax yang memudahkan saya untuk melakukan trading dengan leverage	positive
saya merasa nyaman menggunakan indodax karena adanya fitur notifikasi yang membantu saya mengetahui perkembangan terkini di pasar	positive
saya sangat terkesan dengan segala macam tutorial yang tersedia di indodax yang membantu saya belajar tentang trading dan aset digital	positive
saya merasa nyaman menggunakan indodax karena adanya fitur-fitur yang memudahkan saya untuk mengelola keuangan saya secara efisien	positive
saya sangat senang dengan fitur referral di indodax yang membantu saya menghasilkan tambahan pendapatan	positive
saya merasa nyaman menggunakan indodax karena adanya fitur-fitur yang membantu saya mengelola risiko dengan baik	positive
saya sangat puas dengan pelayanan indodax yang cepat dan responsif	positive
saya merasa aman menyimpan aset digital saya di indodax karena adanya sistem keamanan yang sangat baik	positive
saya sangat senang dengan fitur chat yang tersedia di indodax yang memudahkan saya untuk bertanya dan mendapatkan jawaban dari tim dukungan pelanggan yang sangat ramah	positive
indodax memiliki tim dukungan pelanggan yang sangat profesional dan membantu saya menyelesaikan masalah dengan cepat	positive
saya merasa nyaman menggunakan indodax karena adanya fitur verifikasi keamanan yang menambah level keamanan akun saya	positive
saya suka fitur chat yang tersedia di indodax karena memudahkan saya untuk bertanya dan mendapatkan jawaban dari tim dukungan pelanggan yang sangat ramah	positive
sangat mudah untuk melakukan transaksi di indodax prosesnya cepat dan user interface-nya user friendly	positive
pelayanan customer service indodax selalu responsif dan membantu dengan cepat setiap kali saya memiliki pertanyaan	positive
saya sangat puas dengan keamanan yang diberikan indodax untuk menjaga aset digital saya	positive
indodax memiliki banyak pilihan mata uang digital yang dapat dipilih sehingga saya dapat dengan mudah melakukan diversifikasi portofolio saya	positive
fitur-fitur yang disediakan indodax seperti market analysis dan charting tools sangat membantu saya dalam menganalisis pasar	positive
indodax selalu mengadakan event-event menarik yang memberikan hadiah bagi para penggunanya	positive
saya merasa sangat nyaman menggunakan indodax karena platform ini terpercaya dan terbukti merupakan salah satu exchange terbesar di indonesia	positive
indodax memiliki tutorial yang detil dan mudah dipahami sehingga saya dapat dengan mudah mempelajari cara menggunakannya	positive
saya merasa sangat terbantu dengan adanya fitur kalender ekonomi yang disediakan indodax sehingga saya dapat memantau perkembangan pasar dengan lebih mudah	positive
indodax selalu memberikan update terbaru mengenai perkembangan pasar dan teknologi blockchain sehingga saya selalu terinformasi tentang perkembangan terbaru di industri ini	positive
saya sangat senang dengan kemudahan yang diberikan indodax dalam melakukan deposit dan withdraw	positive
indodax memiliki banyak pilihan metode pembayaran yang dapat dipilih sehingga saya dapat dengan mudah memilih metode yang paling sesuai dengan kebutuhan saya	positive
saya merasa aman menyimpan aset digital saya di indodax karena platform ini memiliki sistem keamanan yang terpercaya	positive
indodax memiliki layanan customer service yang sangat baik sehingga saya selalu merasa terbantu setiap kali memiliki pertanyaan	positive
itur charting yang disediakan indodax sangat membantu saya dalam menganalisis pergerakan harga aset digital	positive
indodax selalu memberikan update terbaru mengenai perkembangan pasar dan teknologi blockchain sehingga saya selalu terinformasi tentang perkembangan terbaru di industri	positive
saya sangat senang dengan kemudahan yang ditawarkan oleh indodax dalam melakukan transaksi prosesnya cepat dan mudah dan tim support customer service selalu siap membantu jika saya mengalami kendala	positive
indodax merupakan salah satu platform terpercaya untuk melakukan jual beli cryptocurrency saya telah menggunakan layanan ini selama beberapa bulan dan tidak pernah mengalami masalah	positive
pengalaman saya dengan indodax sangat memuaskan selain menyediakan beragam pilihan cryptocurrency platform ini juga memiliki sistem keamanan yang sangat baik	positive
saya sangat merekomendasikan indodax kepada teman-teman saya yang ingin berinvestasi di cryptocurrency layanan yang diberikan sangat memuaskan dan mudah digunakan	positive
indodax merupakan platform terbaik yang pernah saya gunakan untuk melakukan jual beli cryptocurrency prosesnya cepat dan mudah dan tim support customer service selalu siap membantu jika saya mengalami masalah	positive
saya telah menggunakan layanan indodax selama beberapa bulan dan tidak pernah mengalami masalah platform ini sangat mudah digunakan dan memiliki banyak pilihan cryptocurrency yang dapat dipilih	positive
indodax merupakan platform terpercaya untuk melakukan transaksi cryptocurrency saya sangat merekomendasikan layanan ini kepada teman-teman saya yang ingin berinvestasi di cryptocurrency	positive
saya sangat senang dengan kemudahan yang ditawarkan oleh indodax dalam melakukan transaksi	positive
prosesnya cepat dan mudah dan tim support customer service selalu siap membantu jika saya mengalami kendala	positive
indodax merupakan salah satu platform terbaik yang pernah saya gunakan untuk melakukan jual beli cryptocurrency	positive
sistem keamanannya sangat baik sehingga saya merasa nyaman dan aman melakukan transaksi di sini	positive
saya telah menggunakan layanan indodax selama beberapa bulan dan sangat puas dengan pelayanannya	positive
proses transaksi yang mudah dan cepat membuat saya merasa nyaman dan aman melakukan transaksi di sini	positive
indodax merupakan platform terpercaya untuk melakukan jual beli cryptocurrency	positive
saya sangat merekomendasikan layanan ini kepada teman-teman saya yang ingin berinvestasi di cryptocurrency	positive
saya telah menggunakan layanan indodax selama beberapa bulan dan sangat puas dengan pelayanannya	positive
saya sangat senang dengan layanan yang diberikan oleh indodax proses pembelian dan penjualan bitcoin sangat cepat dan mudah	positive
website indodax sangat user-friendly dan mudah dipahami terutama bagi pemula seperti saya	positive
layanan pelanggan indodax sangat responsif dan membantu	positive
pelayanan yang diberikan selalu siap menjawab pertanyaan saya dengan cepat dan ramah	positive
saya sangat terkesan dengan keamanan yang diberikan oleh indodax dalam transaksi bitcoin	positive
saya merasa sangat nyaman dan aman ketika melakukan transaksi melalui website ini	positive
indodax merupakan platform terbaik untuk berinvestasi dalam bitcoin di indonesia	positive
saya sangat puas dengan layanan yang diberikan	positive
saya sangat merekomendasikan indodax kepada teman-teman saya yang ingin berinvestasi dalam bitcoin	positive
layanan yang diberikan sangat memuaskan	positive
indodax merupakan salah satu platform terbaik untuk membeli dan menjual bitcoin di indonesia	positive
saya sangat senang dengan kemudahan yang diberikan oleh website ini	positive
proses verifikasi akun di indodax sangat cepat dan mudah	positive
saya sangat terkesan dengan layanan yang diberikan oleh tim indodax	positive
saya sangat puas dengan kecepatan proses transaksi di indodax selalu terjadi dengan lancar dan tanpa kendala	positive
indodax memiliki banyak pilihan mata uang kripto yang dapat ditransaksikan sehingga saya dapat dengan mudah menemukan mata uang yang sesuai dengan kebutuhan saya	positive
saya sangat senang dengan fitur-fitur yang tersedia di indodax seperti kalkulator harga dan fitur pemantauan harga ini sangat membantu dalam membuat keputusan investasi	positive
layanan pelanggan indodax sangat memuaskan mereka selalu siap membantu dan menjawab pertanyaan saya dengan cepat dan ramah	positive
saya merasa sangat aman dan nyaman ketika melakukan transaksi di indodax karena website ini memiliki sistem keamanan yang baik	positive
indodax merupakan platform terbaik untuk berinvestasi dalam bitcoin di indonesia	positive
layanan yang diberikan sangat memuaskan dan mudah digunakan	positive
proses pembelian dan penjualan bitcoin di indodax sangat cepat dan mudah	positive
saya sangat terkesan dengan kemudahan yang diberikan oleh website ini	positive
saya sudah menggunakan layanan indodax selama beberapa bulan dan selalu merasa puas dengan hasilnya	positive
indodax memiliki fitur keamanan yang sangat baik sehingga saya merasa aman dalam menyimpan dan mengelola aset digital saya di sini	positive
saya sangat merekomendasikan indodax kepada teman-teman saya yang ingin berinvestasi di mata uang digital	positive
proses verifikasi di indodax sangat cepat dan mudah sangat membantu saya dalam mengelola aset digital saya	positive
saya sangat puas dengan layanan indodax proses transaksi selalu lancar dan cepat	positive
saya sangat terkesan dengan kecepatan proses transaksi di indodax sangat membantu saya dalam melakukan jual beli mata uang digital	positive
indodax memiliki fitur keamanan yang sangat baik sehingga saya merasa aman dalam menyimpan dan mengelola aset digital saya di sini	positive
proses verifikasi di indodax sangat cepat dan mudah sangat membantu saya dalam mengelola aset digital saya	positive
customer service di indodax sangat membantu dan tanggap terhadap kebutuhan saya	positive
saya merasa nyaman dan aman saat melakukan transaksi di indodax karena sistem keamanannya sangat baik	positive
indodax memiliki beragam fitur yang sangat membantu saya dalam melakukan transaksi	positive
indodax memberikan pelayanan yang sangat baik dan cepat dalam menangani komplain saya	positive
saya merasa terbantu dengan adanya fitur-fitur yang tersedia di indodax seperti pemantauan harga dan pemantauan portofolio	positive
saya merasa puas dengan layanan yang diberikan oleh indodax dalam menangani pertanyaan-pertanyaan saya	positive
indodax memiliki interface yang sangat mudah digunakan dan memudahkan saya dalam melakukan transaksi	positive
indodax memberikan pelayanan yang sangat cepat dan tanggap terhadap kebutuhan saya	positive
customer service di indodax sangat membantu dan tanggap terhadap kebutuhan saya	positive
saya sangat terkesan dengan keamanan website indodax saya merasa yakin bahwa dana dan informasi saya aman tersimpan di sini	positive
layanan pelanggan indodax sangat responsif dan membantu saya selalu mendapatkan bantuan yang cepat dan tepat saat mengalami kendala	positive
proses verifikasi di indodax sangat mudah dan cepat saya merasa senang karena tidak perlu menunggu lama untuk dapat mulai menggunakan layanan website ini	positive
saya merasa sangat puas dengan nilai tukar yang ditawarkan oleh indodax saya merasa mendapatkan nilai terbaik dari transaksi-transaksi saya di sini	positive
saya sangat kecewa dengan layanan website indodax	negative
setiap kali saya mencoba untuk login website tersebut selalu mengalami error	negative
aya tidak bisa mengakses akun saya sama sekali pada website indodax	negative
layanan dukungan pelanggan indodax sangat buruk	negative
saya sudah mencoba menghubungi costumer service indodax berulang kali tapi tidak pernah ada yang merespon	negative
saya merasa sangat terabaikan pada saat saya meminta bantuan kepada costumer service	negative
proses verifikasi akun di indodax sangat lambat	negative
saya sudah menunggu selama seminggu tapi akun saya belum juga terverifikasi ini sangat menjengkelkan	negative
saya merasa indodax sangat tidak aman untuk digunakan	negative
saya pernah kehilangan sejumlah uang karena akun saya dihack	negative
saya tidak percaya lagi dengan keamanan website ini	negative
indodax tidak memiliki fitur yang cukup lengkap	negative
saya tidak bisa melakukan beberapa transaksi yang saya inginkan karena fitur yang tersedia sangat terbatas	negative
saya sangat tidak puas dengan proses withdrawal di indodax	negative
saya selalu mengalami kesulitan dan harus menunggu lama untuk mendapatkan uang saya kembali	negative
biaya transaksi di indodax terlalu tinggi	negative
saya merasa tidak terlalu worth it untuk terus menggunakan website ini	negative
saya merasa tidak nyaman dengan desain website indodax	negative
saya tidak suka dengan warna dan layout yang digunakan pada website indodax	negative
saya tidak percaya dengan keandalan indodax	negative
saya pernah mengalami beberapa masalah dengan website ini seperti transaksi yang tertunda atau error saat melakukan pembayaran	negative
saya merasa sangat tidak puas dengan layanan indodax	negative
saya tidak akan menyarankan orang lain untuk menggunakan website ini	negative
saya sangat kecewa dengan layanan website indodax setiap kali saya ingin melakukan transaksi selalu saja ada masalah yang terjadi	negative
saya sudah mencoba menghubungi tim dukungan namun tidak pernah ada jawaban",negative
website ini sangat lambat dan sering terjadi error saat saya mencoba untuk login	negative
saya merasa sangat tidak aman menggunakan website indodax karena terdapat banyak masalah keamanan yang terjadi	negative
saya sudah kehilangan banyak uang karena akun saya dihack",negative
saya sangat kecewa dengan layanan dukungan yang tidak memuaskan dari website indodax	negative
saya sudah menghubungi tim dukungan beberapa kali namun tidak pernah ada jawaban yang memuaskan	negative
saya sangat tidak puas dengan cara website indodax menangani masalah yang saya alami	negative
setiap kali saya menghubungi tim dukungan saya selalu diarahkan ke faq atau solusi yang tidak relevan dengan masalah saya	negative
saya sangat kecewa dengan proses verifikasi akun yang sangat rumit dan memakan waktu lama di website indodax	negative
saya sudah menunggu hampir sebulan tetapi akun saya belum juga terverifikasi	negative
saya merasa tidak nyaman menggunakan website indodax karena terdapat banyak iklan yang mengganggu saat saya mencoba untuk melakukan transaksi	negative
saya sangat tidak puas dengan fitur-fitur yang ditawarkan oleh website indodax	negative
saya merasa website ini terlalu sederhana dan tidak user friendly	negative
saya sangat kecewa dengan biaya yang dikenakan oleh website indodax untuk setiap transaksi yang saya lakukan	negative
biaya tersebut terlalu tinggi dan tidak sebanding dengan layanan yang diberikan	negative
saya sangat tidak puas dengan kebijakan website indodax yang sering mengubah aturan tanpa pemberitahuan terlebih dahulu	negative
saya merasa tidak dihargai sebagai pengguna yang setia	negative
saya sangat kecewa dengan layanan indodax	negative
saya sudah menunggu lebih dari 24 jam untuk transaksi yang harusnya hanya memakan waktu beberapa menit saja	negative
saya tidak pernah merasakan layanan yang buruk seperti ini sebelumnya	negative
saya sudah mencoba menghubungi tim dukungan selama berjam-jam tapi tidak ada yang merespon	negative
saya sangat tidak puas dengan keamanan akun saya di indodax	negative
saya kehilangan sejumlah besar uang karena akun saya diretas	negative
layanan indodax sangat lambat	negative
saya tidak bisa menjalankan transaksi apapun karena sistem selalu crash	negative
saya tidak percaya dengan layanan indodax lagi	negative
saya sudah mengalami beberapa kali transaksi yang hilang tanpa sebab yang jelas	negative
saya sangat kecewa dengan layanan pelanggan indodax	negative
saya sudah mengirimkan beberapa email kepada costumer indodax tapi tidak pernah mendapat balasan	negative
saya tidak pernah merasakan layanan yang seburuk ini sebelumnya	negative
saya sangat kecewa dengan indodax	negative
saya tidak percaya dengan keamanan akun di indodax setelah akun saya diretas	negative
gara-gara saya kehilangan sejumlah besar uang	negative
layanan indodax sangat lambat dan tidak efisien	negative
saya tidak bisa menjalankan transaksi apapun karena sistem selalu crash",negative
saya sangat kecewa dengan layanan pelanggan indodax saya sudah mencoba menghubungi tim dukungan tapi tidak ada yang merespon	negative
saya tidak pernah bisa login ke akun saya di indodax	negative
selalu ada masalah dengan verifikasi	negative
penarikan dana saya selalu tertunda	negative
saya sudah menunggu lebih dari seminggu tapi dana saya belum masuk ke rekening saya	negative
saya tidak pernah bisa mengakses situs indodax karena selalu terjadi error	negative
customer service indodax tidak bisa dihubungi saya sudah mencoba menghubungi mereka berulang kali tapi tidak ada yang menjawab	negative
saya tidak pernah bisa membeli atau menjual koin karena selalu ada masalah dengan order saya	negative
harga di indodax selalu lebih tinggi daripada di bursa lain	negative
saya merasa dicurangi oleh website indodax	negative
saya tidak percaya dengan keamanan di indodax	negative
saya khawatir akun saya akan dicuri	negative
saya sudah mencoba menggunakan layanan indodax selama beberapa bulan tapi tidak pernah puas dengan pelayanannya	negative
saya merasa sangat frustrasi karena tidak bisa mengakses akun saya di indodax selama berhari-hari	negative
saya tidak percaya dengan kejujuran indodax	negative
saya merasa mereka selalu mencoba menipu saya di indodax	negative
saya tidak pernah mendapatkan bantuan yang cukup dari customer service indodax ketika saya memiliki masalah	negative
saya tidak pernah bisa mengakses dana saya di indodax karena selalu ada masalah dengan verifikasi akun saya	negative
saya merasa sangat kecewa dengan layanan indodax	negative
saya tidak akan menggunakan situs ini lagi	negative
saya tidak percaya dengan keamanan di indodax	negative
saya khawatir akan terjadi pencurian dana dari akun saya	negative
saya sangat kecewa dengan kecepatan penarikan dana di indodax	negative
sangat kecewa saya harus menunggu selama berhari-hari untuk mendapatkan dana saya kembali	negative
website indodax sangat tidak d recomendasikan	negative
tdak bisa membantu saya sesuai yang dharapkan	negative
layanan kerap mengalami maintenance	negative
website kurang keamanan yang memadai ntuk pengguna	negative
saya tidak ingin mencoba menggunakan laynan indodax lagi sangat mengecewakan	negative
layanan yang diberikan tidak sesuai yang saya harapakan	negative
pihak costumer service tidak dapat membantu keluhan pengguna	negative
beberapa kali syaa mengaduka keluhan saya namun tidak ada jawaban	negative
saya tidak puas dengan cara indodax mengelola transaksi saya saya merasa tidak diperlakukan dengan adil	negative
saya mengalami masalah dengan transaksi saya di indodax tapi tidak ada yang membantu saya menyelesaikannya	negative
situs indodax sering crash dan tidak dapat diakses saat saya mencoba melakukan transaksi ini sangat menjengkelkan	negative
saya tidak puas dengan biaya transaksi yang tinggi di indodax di tempat lain biaya transaksi lebih rendah	negative
saya merasa sangat tidak aman menyimpan uang di indodax karena ada banyak kejahatan cyber yang terjadi	negative
saya tidak puas dengan platform trading indodax karena terlalu rumit untuk dipahami	negative
saya tidak menyukai cara indodax mengelola dana saya saya merasa tidak puas dengan hasil yang saya dapatkan	negative
saya merasa terganggu oleh iklan yang terus muncul saat menggunakan indodax ini sangat mengganggu konsentrasi saya saat trading	negative
saya mengalami masalah dengan withdraw dana dari indodax saya sudah menunggu lebih dari sehari tapi dana saya belum masuk ke rekening bank saya	negative
saya tidak puas dengan cara indodax mengelola akun saya saya merasa tidak dihargai sebagai pelanggan	negative
luno memiliki interface yang mudah digunakan dan sangat user-friendly	positive
saya senang bisa melakukan transaksi dengan cepat dan mudah	positive
saya sangat senang dengan kecepatan proses deposit dan withdrawal di luno	positive
saya tidak pernah mengalami kendala sama sekali pada website luno	positive
luno memiliki tim dukungan pelanggan yang sangat responsif dan membantu	positive
costumer service website luno selalu siap untuk menjawab pertanyaan dan memberikan solusi	positive
saya senang bisa melakukan trading dengan mudah di platform luno	positive
fitur charting yang disediakan juga sangat bermanfaat	positive
luno memiliki beberapa metode pembayaran yang berbeda sehingga saya bisa dengan mudah memilih yang sesuai dengan kebutuhan saya	positive
saya merasa aman menyimpan aset digital saya di luno karena mereka memiliki sistem keamanan yang kuat	positive
saya sangat senang dengan fitur luno wallet yang memudahkan saya untuk mengelola dan mengirim aset digital dengan mudah	positive
luno memiliki banyak informasi dan panduan yang sangat membantu bagi pemula seperti saya untuk memahami cara kerja platform	positive
saya senang bisa mengikuti berbagai acara dan webinar yang diselenggarakan oleh luno untuk memperluas pengetahuan saya tentang aset digital	positive
luno memiliki biaya yang sangat kompetitif dan transparan sehingga saya bisa melakukan trading dengan biaya yang lebih rendah	positive
luno memiliki fitur pembelajaran interaktif yang sangat bermanfaat bagi saya yang ingin belajar lebih dalam tentang aset digital	positive
saya merasa nyaman menggunakan luno karena mereka memiliki lisensi dan regulasi yang sesuai	positive
saya sangat senang dengan kemudahan yang ditawarkan luno dalam melakukan pembelian aset digital dengan menggunakan fiat currency	positive
luno memiliki banyak pilihan aset digital yang tersedia sehingga saya bisa memilih yang sesuai dengan kebutuhan saya	positive
saya senang bisa mengakses luno dari berbagai perangkat dan platform sehingga saya bisa melakukan transaksi kapan saja dan di mana saja	positive
saya sangat senang dengan kemudahan dan kecepatan proses pendaftaran di website luno	positive
layanan customer service yang responsif dan membantu memecahkan masalah saya dengan cepat	positive
saya merasa aman dan nyaman menggunakan luno untuk melakukan transaksi bitcoin	positive
platform trading yang intuitif dan mudah digunakan	positive
fitur-fitur yang disediakan di website luno sangat membantu dalam mengelola dan memantau portfolio saya	positive
proses verifikasi yang mudah dan cepat membuat saya merasa nyaman untuk terus menggunakan luno	positive
saya senang dengan beragam opsi pembayaran yang tersedia di luno	positive
saya merasa terlindungi dengan sistem keamanan yang ketat yang diterapkan oleh luno	positive
saya merasa puas dengan kondisi spread yang ditawarkan oleh luno untuk trading	positive
saya merasa nyaman menyimpan bitcoin saya di dompet luno karena terdapat berbagai pilihan enkripsi yang kuat	positive
saya senang dengan kemudahan dan kecepatan proses penarikan dana di luno	positive
saya merasa puas dengan kecepatan transaksi yang ditawarkan oleh luno	positive
saya sangat terbantu dengan fitur pemantauan harga yang disediakan oleh luno	positive
saya merasa nyaman dengan tingkat likuiditas yang tinggi yang ditawarkan oleh luno	positive
saya merasa terlindungi dengan sistem keamanan yang baik yang diterapkan oleh luno	positive
saya merasa puas dengan kemudahan dan kecepatan proses deposit dana di luno	positive
saya sangat terbantu dengan fitur-fitur yang disediakan oleh luno untuk memantau dan mengelola portfolio saya	positive
saya merasa nyaman dengan tingkat transparansi yang tinggi yang ditawarkan oleh luno dalam melakukan transaksi	positive
saya merasa puas dengan kecepatan proses verifikasi yang ditawarkan oleh luno	positive
saya sangat senang dengan kemudahan dan kecepatan proses pembelian dan penjualan bitcoin di luno	positive
website luno snagat cocok untuk saya rekomendasikan kepada teman-teman saya	positive
desain interface pada website luno sangat mudah dipahami	positive
pelayanan yang snagat baik	positive
memberikan kebutuhan yang saya perlukan trekait transaksi	positive
luno adalah salah satu situs terbaik yang pernah saya gunakan untuk melakukan transaksi bitcoin	positive
mudah digunakan proses verifikasi yang cepat dan dukungan pelanggan yang luar biasa	positive
saya sangat senang menggunakan website luno	positive
saya merasa aman dan nyaman menggunakan situs ini untuk membeli dan menjual bitcoin	positive
luno adalah pilihan terbaik untuk para pemula dalam dunia cryptocurrency	positive
website luno membuat proses belajar tentang bitcoin sangat mudah dengan tutorial dan dokumentasi yang tersedia	positive
saya sangat merekomendasikan luno kepada teman-teman saya yang ingin memulai berinvestasi dalam bitcoin	positive
luno memiliki platform yang intuitif dan mudah digunakan	positive
luno memiliki layanan pelanggan yang luar biasa	positive
saya pernah mengalami masalah dengan akun saya dan tim luno membantu dalam menyelesaikannya	positive
saya sangat senang dengan kecepatan transaksi di luno	positive
saya bisa dengan mudah membeli atau menjual bitcoin dalam beberapa detik saja	positive
luno adalah salah satu situs terpercaya yang pernah saya gunakan untuk melakukan transaksi bitcoin	positive
saya merasa aman menyimpan saldo saya di website luno	positive
platform luno sangat mudah digunakan dan intuitif	positive
saya sangat senang dengan kemudahan yang mereka berikan dalam melakukan transaksi	positive
luno adalah pilihan terbaik bagi mereka yang ingin mulai berinvestasi dalam bitcoin	positive
luno memiliki banyak fitur yang memudahkan proses belajar dan memahami cryptocurrency	positive
saya sangat merekomendasikan luno kepada teman-teman saya yang ingin membeli atau menjual bitcoin	positive
luno memiliki proses verifikasi yang cepat dan mudah	positive
luno adalah salah satu situs terbaik yang pernah saya gunakan untuk melakukan transaksi bitcoin	positive
luno memiliki layanan pelanggan yang luar biasa dan selalu siap membantu	positive
saya sangat senang dengan kecepatan transaksi di luno	positive
proses pembelian atau penjualan bitcoin sangat cepat dan mudah	positive
luno adalah pilihan terbaik bagi mereka yang ingin mulai berinvestasi dalam bitcoin	positive
luno memiliki banyak fitur yang memudahkan proses belajar dan memahami cryptocurrency	positive
saya sangat merekomendasikan luno kepada teman-teman	positive
luno adalah pilihan paling tepat	positive
dengan luno saya snagat terbantu dalam proses tansaksi	positive
luno membrrikan pelayanan yang sangat baik kepada pelanggan	positive
luno selalu menjaga pelayanan terbaiknya untuk pelanggan	positive
tidak pernah mengalam eror pada saat saya menggnakan luno	positive
luno memang pilihan terbaik untuk investasi	positive
kemudahan yang saya dapatkan dengan menggunakan luno membuat saya menjadi pelanggan setia luno	positive
saya sangat senang dengan kemudahan yang ditawarkan oleh luno dalam melakukan transaksi bitcoin	positive
aplikasi luno sangat mudah digunakan dan memudahkan saya dalam mengelola keuangan digital saya	positive
layanan pelanggan luno sangat responsif dan membantu dalam menyelesaikan masalah yang saya hadapi	positive
saya merasa aman dan nyaman menggunakan luno untuk melakukan transaksi bitcoin karena terdapat fitur keamanan yang sangat baik	positive
luno memiliki biaya transaksi yang sangat terjangkau dibandingkan dengan layanan lain yang saya gunakan	positive
saya senang bisa melakukan deposit dan withdrawal dengan mudah melalui berbagai metode pembayaran yang ditawarkan oleh luno	positive
luno memiliki platform yang intuitif dan mudah dipahami terutama bagi pemula seperti saya	positive
saya sangat puas dengan kecepatan proses transaksi yang ditawarkan oleh luno	positive
luno memiliki interface yang bersih dan modern sehingga saya merasa nyaman menggunakannya	positive
saya merasa mudah untuk melacak dan mengelola portofolio bitcoin saya melalui luno	positive
layanan luno sangat membantu dalam memahami dan mengelola aset digital saya dengan lebih baik	positive
saya sangat senang dengan fitur-fitur yang ditawarkan oleh luno seperti pemberitahuan harga real-time dan alat analisis pasar	positive
luno memiliki tim dukungan pelanggan yang sangat profesional dan membantu dalam menyelesaikan masalah dengan cepat	positive
saya merasa aman menyimpan bitcoin saya di luno karena terdapat fitur enkripsi yang kuat	positive
saya sangat senang dengan kemudahan yang ditawarkan luno dalam melakukan pembelian dan penjualan bitcoin	positive
aplikasi luno sangat mudah digunakan dan memudahkan saya dalam melakukan transaksi on-the-go	positive
luno memiliki sistem verifikasi yang ketat untuk memastikan keamanan transaksi saya	positive
saya sangat terbantu dengan fitur pemantauan harga real-time yang ditawarkan oleh luno	positive
saya merasa nyaman menggunakan luno karena terdapat fitur-fitur keamanan yang canggih	positive
luno memiliki platform yang mudah dipahami dan intuitif sehingga saya bisa melakukan transaksi dengan cepat dan mdah	positive
luno memang satu-satunya layanan tansaksi yang memberikan banyak keuntungan bag pelanggan	positive
saya selalu mendapatkan pelayanan yang bak da pihak costumer sevice luno	positive
luno selalu menyediakan setiap kebutuhan pengguna	positive
saya sangat kecewa dengan layanan website luno	negative
saya tidak bisa melakukan login pada luno ke akun saya selama hampir sebulan terakhir	negative
saya merasa sangat terganggu oleh banyaknya iklan yang muncul saat menggunakan website luno ini sangat mengganggu pengalaman pengguna	negative
saya tidak puas dengan kecepatan proses transaksi di website luno	negative
seringkali saya harus menunggu lebih dari satu jam untuk transaksi saya diproses	negative
saya merasa tidak aman menyimpan dana saya di website luno karena tidak ada jaminan keamanan yang memuaskan	negative
saya tidak senang dengan desain website luno yang kurang user-friendly	negative
saya kesulitan menemukan informasi yang saya cari	negative
saya tidak puas dengan layanan pelanggan luno yang sangat lambat dalam menanggapi pertanyaan saya	negative
saya merasa dicurangi oleh luno setelah menemukan bahwa harga yang ditawarkan untuk aset digital tidak sesuai dengan harga pasar	negative
saya merasa tidak nyaman menggunakan website luno karena tidak ada pilihan bahasa indonesia	negative
saya tidak senang dengan biaya yang dikenakan luno untuk setiap transaksi yang saya lakukan	negative
biayanya transaksi terlalu tinggi	negative
saya tidak puas dengan fitur-fitur yang disediakan luno yang terasa sangat terbatas	negative
saya merasa tidak nyaman menggunakan website luno karena tidak ada opsi untuk menggunakan 2fa (two-factor authentication) untuk keamanan akun saya	negative
saya kecewa dengan kinerja website luno yang sering terganggu oleh downtime ini sangat mengganggu proses transaksi saya	negative
saya merasa tidak puas dengan keterbatasan metode pembayaran yang ditawarkan luno	negative
saya tidak bisa menggunakan metode pembayaran yang biasa saya gunakan	negative
saya tidak senang dengan proses verifikasi akun yang rumit dan memakan waktu yang lama di website luno	negative
saya merasa tidak aman menyimpan dana saya di website luno karena tidak ada informasi yang jelas mengenai cara mengamankan akun saya	negative
saya merasa tidak puas dengan kualitas layanan pelanggan luno yang sangat buruk	negative
saya tidak pernah mendapat jawaban yang memuaskan saat menghubungi layanan pelanggan	negative
website luno tidak menyediakan kebutuhan saya	negative
luno belum mampu meningkatkan pelayanan yang baik	negative
sangat kecewa dengan pelayanan yang diberikan oleh costumer service	negative
saya mengalami kesulitan dalam mengakses website luno sering terjadi error atau tidak bisa diakses sama sekali	negative
proses verifikasi akun sangat lama terkadang harus menunggu hingga berhari-hari untuk selesai	negative
saya kesulitan menemukan informasi yang diperlukan di website luno terutama mengenai biaya transaksi atau batasan-batasan yang berlaku	negative
saya mengalami kendala dalam melakukan deposit atau penarikan dana seringkali harus menunggu lama atau mengalami masalah teknis	negative
saya merasa tidak nyaman dengan keamanan website luno khawatir akun saya bisa disalahgunakan oleh pihak yang tidak bertanggung jawab	negative
sistem pembayaran di website luno terkadang terlambat atau tidak sesuai dengan jadwal yang ditetapkan	negative
saya tidak puas dengan pelayanan customer service luno terkadang tidak bisa dihubungi atau tidak memberikan solusi yang memuaskan	negative
saya tidak senang dengan biaya transaksi yang dikenakan luno dianggap terlalu tinggi dibandingkan dengan layanan sejenis lainnya	negative
saya merasa kebingungan dengan interface website luno yang terlalu rumit dan tidak user-friendly	negative
saya tidak puas dengan fitur-fitur yang disediakan oleh luno terutama dibandingkan dengan exchange cryptocurrency lainnya	negative
saya mengalami masalah teknis saat menggunakan aplikasi luno seperti error atau tidak bisa login	negative
saya merasa tidak aman menyimpan cryptocurrency di luno khawatir akan terjadinya kejahatan cyber atau pencurian	negative
saya kesulitan dalam mengatur limit beli atau jual cryptocurrency di luno tidak bisa sesuai dengan keinginan saya	negative
saya tidak puas dengan kecepatan proses transaksi di luno terkadang harus menunggu lama hingga transaksi selesai	negative
saya merasa tidak diperhatikan oleh customer service luno terutama saat mengalami masalah yang serius	negative
saya kesulitan dalam memahami cara menggunakan fitur-fitur luno terutama bagi pemula seperti saya	negative
saya mengalami masalah dalam mengakses data atau transaksi saya di luno tidak bisa diakses atau tidak sesuai dengan yang seharusnya	negative
saya sangat kecewa dengan layanan yang diberikan oleh luno	negative
saya mengalami kesulitan saat mengakses akun saya dan tidak mendapat bantuan yang cukup dari tim dukungan pelanggan	negative
proses verifikasi akun sangat memakan waktu dan sulit sekali	negative
saya sudah menunggu lebih dari seminggu untuk verifikasi akun saya dan masih belum selesai sampai sekarang	negative
saya sangat tidak puas dengan layanan penarikan dana di luno	negative
setiap kali saya mencoba menarik dana selalu ada masalah yang muncul dan prosesnya sangat lama	negative
saya sangat tidak puas dengan fitur keamanan yang ditawarkan oleh luno	negative
saya pernah mengalami kehilangan akun saya karena tidak aman	negative
saya tidak senang dengan biaya yang dikenakan luno untuk setiap transaksi	negative
biayanya sangat tinggi dibandingkan dengan exchange lain yang saya gunakan	negative
saya sangat tidak puas dengan layanan dukungan pelanggan luno	negative
setiap kali saya mencoba menghubungi tim dukungan saya selalu mendapat jawaban yang tidak membantu atau bahkan tidak sesuai dengan pertanyaan saya	negative
saya sangat tidak puas dengan platform luno	negative
sering terjadi masalah teknis sehingga saya tidak bisa melakukan transaksi dengan lancar	negative
saya tidak senang dengan batasan yang ditetapkan oleh luno untuk setiap transaksi	negative
saya merasa terbatas dan tidak bisa melakukan transaksi sesuai keinginan saya	negative
saya sangat tidak puas dengan fitur pembayaran di luno	negative
sering terjadi kesalahan saat saya mencoba melakukan pembayaran dan saya harus menunggu lama untuk mendapatkan solusi	negative
saya sangat tidak puas dengan kecepatan transaksi di luno	negative
sering terjadi penundaan saat saya mencoba melakukan transaksi dan prosesnya sangat lama	negative
saya tidak senang dengan fitur keamanan yang ditawarkan oleh luno	negative
saya merasa tidak aman menyimpan dana di platform ini	negative
saya sangat tidak puas dengan fitur pembelian di luno	negative
sering terjadi kesalahan saat saya mencoba melakukan pembelian dan saya harus menunggu lama	negative
situs ini terlalu sulit untuk digunakan	negative
saya tidak pernah bisa login ke akun saya	negative
proses verifikasi akun sangat lama	negative
layanan pelanggan tidak memuaskan	negative
saya tidak pernah menerima dukungan yang cukup saat mengalami masalah	negative
sistem pembayaran tidak stabil	negative
saya tidak pernah menerima pembayaran yang seharusnya saya terima	negative
saya tidak percaya pada keamanan situs ini	negative
saya tidak pernah menerima notifikasi yang seharusnya saya terima	negative
saya tidak pernah menerima uang yang saya kirim	negative
saya tidak pernah bisa mengakses dana saya	negative
sangat mengecewakan saya tidak pernah menerima konfirmasi transaksi yang seharusnya saya terima	negative
saya tidak pernah menerima pemberitahuan tentang transaksi yang gagal sehingga saya rasalno tidak akat	negative
saya tidak pernah menerima pemberitahuan tentang transaksi yang berhasil sehingga kurang keakatan untuk bukti transaksi	negative
layanan pelanggan tidak bisa dihubungi saat saya membutuhkannya	negative
saya tidak pernah menerima jawaban atas pertanyaan saya yang di ajukan pada luno	negative
saya tidak pernah menerima solusi atas masalah yang saya alami	negative
saya tidak pernah menerima informasi yang akurat tentang transaksi saya	negative
saya merasa tidak aman menyimpan dana di situs ini	negative
saya sangat kecewa menggunakan layanan luno	negative
website lno kerap mengalami eror dan sangat mempersulit saya	negative
luno adalah layanan yang buk	negative
adanya pelayanan yang bruk oleh luno membat syaa enggan ntk merekomendasikan kepada teman-teman saya	negative
luno belum mamp menyediakan desain nterface yang mdah dipaham	negative
luno sangat mengeceakan teutama pada bagan keamanan data	negative
luno tidak dapat membantu saya dnegan cepat	negative
luno dapat membuat uang saya tidak aman	negative
layanan luno tidak tepat untuk bertransaksi karena buruk	negative
saya sangat jengkel saaat menggunakan layanan luno karena sering eror	negative
eror yang ada tidak segera di perbaiki membuat pelanggan luno termasuk saya geram	negative
layanan luno snagat tidak disarankan untuk digunakan	negative
website luno tidak mudah dipahami	negative
layanan luno kurang baik saya kecewa	negative
luno belum mampu menyediakan apa yang saya butuhkan dalam bertransaksi	negative
layanan upbit snagat mudah di akses dan fleksibel	positive
menyediakan kebutuhan saya dalam bertransaksi	positive
tidak sering mengalami eror	positive
costumer service yang sellau membantu saya dalam menangani kendala yang saya hadapi pada website upbit	positive
desain interface yang udah dipahami	positive
kemudahan yang diberikan oleh upbit untuk pengguna dalam mengakses layanan	positive
saya sangat senang menggunakan layananan upbit	positive
kemanan data yang terjamin sehingga saya tidak perlu hawatit	positive
memberikan kemudahan bagi para pelanggan untuk melakukan berbagai transaksi	positive
saya sangat puas atas pelayanan upbit	positive
upbit adalah salah satu layanan transaksi yang akan saya rekomendasikan kepada taman-teman saya	positive
upbit snagat cocok untuk menyimpan uang dan berinvestasi	positive
adanya penanganagan khusus bagi para pelanggan upbit	positive
upbit selalu memberikan layanan yang memuaskan untuk pelanggan	positive
upbit selalu menampung saran dan keluhan dari pelanggan sehingga saya sangat senang berlangganan di upbit	positive
upbit memberikan pelayanan yang cepat efisien dan akurat	positive
saya sangat percaya dengan upbit	positive
upbit sangat aman dan terjada	positive
saya sangat senang menjadi pelanggan setia upbit karena upbit selalu memberikan yang terbaik kepada para pelanggan	positive
saya sangat senang dengan kecepatan dan kemudahan proses transaksi di website upbit	positive
platform ini sangat intuitif dan mudah digunakan bahkan bagi pemula sekalipun	positive
upbit menawarkan beragam pilihan mata uang kripto yang bisa ditrade sehingga saya bisa memilih yang sesuai dengan kebutuhan saya	positive
layanan pelanggan upbit sangat responsif dan membantu dalam menyelesaikan masalah yang saya hadapi	positive
saya merasa aman dan nyaman menggunakan website upbit karena sistem keamanannya yang sangat baik	positive
pengecekan harga di website upbit selalu up-to-date sehingga saya bisa memantau pergerakan harga dengan mudah	positive
proses verifikasi akun di upbit sangat cepat dan mudah sehingga saya bisa segera memulai trading setelah mendaftar	positive
upbit menawarkan fitur-fitur yang berguna seperti charting tools dan alerts sehingga memudahkan saya dalam melakukan analisis dan trading	positive
saya merasa nyaman menyimpan dana di upbit karena website ini memiliki reputasi yang baik dan terpercaya	positive
saya senang dengan kecepatan proses deposit dan withdraw di upbit tidak pernah mengalami kendala	positive
upbit menawarkan beragam metode pembayaran yang bisa dipilih sesuai kebutuhan sehingga saya bisa dengan mudah melakukan transaksi	positive
fitur-fitur tambahan seperti marketplace dan staking di upbit sangat berguna dan memberikan nilai tambah bagi pengguna	positive
platform trading upbit sangat smooth dan stabil tidak pernah mengalami lag atau error saat saya menggunakannya	positive
user interface website upbit sangat user-friendly dan mudah dipahami sehingga saya bisa dengan mudah menjelajahi fitur-fiturnya	positive
saya merasa sangat puas dengan layanan yang diberikan oleh upbit dan akan terus menggunakan website ini untuk kebutuhan trading saya	positive
layanan website upbit sangat mudah digunakan dan user-friendly	positive
platform ini memiliki berbagai macam aset digital yang tersedia untuk diperdagangkan	positive
proses pendaftaran dan verifikasi akun sangat cepat dan sederhana	positive
fitur-fitur yang tersedia di website upbit sangat berguna bagi para trader seperti grafik harga real-time dan analisis pasar	positive
sistem keamanan yang ketat membuat saya merasa nyaman dan aman saat melakukan transaksi di platform ini	positive
layanan pelanggan upbit sangat responsif dan membantu dalam menyelesaikan masalah atau pertanyaan yang saya miliki	positive
platform ini memiliki berbagai macam metode pembayaran yang mudah digunakan	positive
harga aset digital di upbit selalu up-to-date dan akurat	positive
saya senang dengan fitur "limit order" yang memungkinkan saya untuk mengatur harga beli atau jual sesuai keinginan saya,positive
saya merasa nyaman menyimpan aset digital saya di dompet upbit karena sistem keamanannya yang terpercaya	positive
proses penarikan dana di upbit sangat cepat dan mudah	positive
saya senang dengan fitur "margin trading" yang memungkinkan saya untuk melakukan perdagangan dengan leverage,positive
website upbit memiliki interface yang bersih dan tidak berantakan sehingga mudah dipahami oleh pemula sekalipun	positive
saya merasa nyaman menggunakan upbit karena platform ini merupakan salah satu exchange terbesar dan terpercaya di dunia	positive
fitur "stop-loss" yang tersedia di upbit sangat berguna untuk mengatur batas kerugian saya saat trading,positive
saya merasa terbantu dengan fitur "price alerts" yang memungkinkan saya untuk menerima notifikasi ketika harga aset tertentu mencapai level yang saya tentukan,positive
saya senang dengan kecepatan eksekusi order di upbit yang sangat tinggi	positive
layanan website upbit selalu up-to-date dengan berbagai macam fitur dan tools yang berguna bagi para trader	positive
saya merasa nyaman menggunakan upbit karena platform ini memiliki reputasi yang baik di kalangan investor dan trader	positive
saya sangat puas dengan layanan website upbit dan akan terus menggunakannya untuk trading aset digital saya	positive
saya merasa sangat puas dengan kemudahan menggunakan website upbit	positive
platform ini memiliki berbagai macam aset digital yang tersedia sehingga memudahkan saya dalam melakukan diversifikasi portofolio	positive
proses verifikasi akun di upbit sangat cepat dan sederhana	positive
saya senang dengan fitur grafik harga real-time yang tersedia di website upbit karena membantu saya dalam memantau pergerakan harga aset digital	positive
sistem keamanan yang ketat membuat saya merasa aman saat melakukan transaksi di platform ini	positive
layanan pelanggan upbit sangat responsif dan membantu dalam menyelesaikan masalah atau pertanyaan yang saya miliki	positive
saya merasa nyaman dengan berbagai macam metode pembayaran yang tersedia di upbit	positive
harga aset digital di upbit selalu up-to-date dan akurat	positive
fitur "limit order" di upbit sangat berguna dalam mengatur harga beli atau jual sesuai keinginan saya,positive
saya merasa aman menyimpan aset digital saya di dompet upbit karena sistem keamanannya yang terpercaya	positive
proses penarikan dana di upbit sangat cepat dan mudah	positive
fitur "margin trading" di upbit memungkinkan saya untuk melakukan perdagangan dengan leverage,positive
website upbit memiliki interface yang bersih dan mudah dipahami sehingga sangat cocok bagi pemula sekalipun	positive
saya merasa nyaman menggunakan upbit karena platform ini merupakan salah satu exchange terbesar dan terpercaya di dunia	positive
fitur "stop-loss" di upbit sangat berguna dalam mengatur batas kerugian saya saat trading,positive
saya terbantu dengan fitur "price alerts" yang memungkinkan saya untuk menerima notifikasi ketika harga aset tertentu mencapai level yang saya tentukan,positive
kecepatan eksekusi order di upbit sangat tinggi sehingga saya tidak perlu khawatir terlewat untuk membeli atau menjual aset digital	positive
layanan website upbit selalu up-to-date dengan berbagai macam fitur dan tools yang berguna bagi para trader	positive
saya merasa nyaman menggunakan upbit karena platform ini memiliki reputasi yang baik di kalangan investor dan trader	positive
saya sangat puas dengan layanan website upbit dan akan terus menggunakannya untuk trading aset digital saya	positive
saya sangat senang dengan layanan ini karena notifikasi terupdate selalu saya dapatkan	positive
biaya transaksi pada layanan ini sangat efisien	positive
fitur-fitur yang disediakan upbit sangat membantu sayaa	positive
upbit sangat tepat di gunakan terutama untuk orang awam seperti saya terkait transaksi online	positive
berbagai proses yang ada di upbit sangat mudah dan membantu saya	positive
saya tidak merasa khawatir atas aset yang saya simpan di upbit	positive
pembuatan akun dan proses verifikasi di upbit snagat mudah dan cepat	positive
terdapat beberapa fitur pada upbit yang sangat membantu saya seperti fitur stop-loss	positive
website upbit sangat mudah digunakan dan user-friendly	positive
platform ini memiliki berbagai macam aset digital yang tersedia untuk diperdagangkan	positive
proses pendaftaran dan verifikasi akun di upbit sangat cepat dan sederhana	positive
fitur-fitur yang tersedia di website upbit sangat berguna bagi para trader seperti grafik harga real-time dan analisis pasar	positive
sistem keamanan yang ketat membuat saya merasa nyaman dan aman saat melakukan transaksi di platform ini	positive
layanan pelanggan upbit sangat responsif dan membantu dalam menyelesaikan masalah atau pertanyaan yang saya miliki	positive
platform ini memiliki berbagai macam metode pembayaran yang mudah digunakan	positive
harga aset digital di upbit selalu up-to-date dan akurat	positive
fitur "limit order" di upbit memungkinkan saya untuk mengatur harga beli atau jual sesuai keinginan saya,positive
saya merasa nyaman menyimpan aset digital saya di dompet upbit karena sistem keamanannya yang terpercaya	positive
proses penarikan dana di upbit sangat cepat dan mudah	positive
fitur "margin trading" di upbit memungkinkan saya untuk melakukan perdagangan dengan leverage,positive
website upbit memiliki interface yang bersih dan tidak berantakan sehingga mudah dipahami oleh pemula sekalipun	positive
upbit merupakan salah satu exchange terbesar dan terpercaya di dunia sehingga saya merasa nyaman menggunakannya	positive
fitur "price alerts" di upbit membantu saya untuk menerima notifikasi ketika harga aset tertentu mencapai level yang saya tentukan,positive
kecepatan eksekusi order di upbit sangat tinggi sehingga saya tidak perlu khawatir terlewat untuk membeli atau menjual aset digital	positive
layanan website upbit selalu up-to-date dengan berbagai macam fitur dan tools yang berguna bagi para trader	positive
upbit memiliki reputasi yang baik di kalangan investor dan trader sehingga saya merasa nyaman menggunakannya	positive
sayakecewa kerana telah mencoba masuk ke akun saya selama berjam-jam dan terus menerima pesan kesalahan ini tidak dapat diterima",negative
saya baru saja melakukan penarikan dan macet dalam 'pemrosesan' selama berhari-hari tidak ada seorang pun di layanan pelanggan yang dapat memberi saya pembaruan apa pu	negative
saya mencoba memesan dan situs web terus mogok saya kehilangan kesempatan besar karena hal ini	negative
saya mencoba memesan dan situs web terus mogok saya kehilangan kesempatan besar karena hal ini	negative
biaya di platform ini terlalu tinggi saya sedang mempertimbangkan untuk beralih ke bursa lain	negative
aya mengalami masalah dengan akun saya dan menghubungi layanan pelanggan untuk meminta bantuan butuh waktu lebih dari seminggu untuk menghubungi saya kembali dan saat itu sudah terlambat	negative
saya mengalami sejumlah masalah dengan situs web termasuk waktu pemuatan yang lambat dan kesulitan menavigasi ini benar-benar membuat frustrasi	negative
saya melakukan deposit beberapa hari yang lalu dan masih belum muncul di akun saya saya telah menghubungi layanan pelanggan berkali-kali dan mereka belum dapat menyelesaikan masalah tersebut	negative
saya memiliki beberapa pesanan yang tidak selesai karena masalah teknis di situs web ini benar-benar membuat saya frustrasi dan menghabiskan uang saya	negative
tata letak situs web membingungkan dan sulit digunakan saya tidak pernah menemukan apa yang saya cari	negative
saya mengalami masalah dengan akun saya dan menghubungi layanan pelanggan untuk meminta bantuan mereka tidak membantu dan kasar	negative
saya melakukan penarikan dan tidak pernah muncul di akun saya ketika saya menghubungi layanan pelanggan mereka tidak dapat memberikan informasi apa pun tentang apa yang terjadi	negative
saya mengalami banyak masalah keamanan dengan akun saya ini sangat memprihatinkan dan membuat saya tidak ingin menggunakan platform ini	negative
proses verifikasi untuk pengguna baru terlalu lambat butuh waktu lebih dari seminggu untuk membuat akun saya disetujui	negative
saya mengalami beberapa kejadian di mana situs webnya mati dan saya tidak dapat mengaksesnya ini benar-benar merepotkan	negative
saya mengalami sejumlah masalah dengan pesanan yang tidak berhasil karena masalah teknis di situs web ini benar-benar membuat saya frustrasi dan menghabiskan uang saya	negative
saya sangat kecewa dengan pelayanan yang diberikan upbit	negative
sering mengalami eror akibat maintenance dari website	negative
saya tidak akan merekomendasikan upbit kepada orang lain karena ini snagat jelek layanannya	negative
saya merasa tidak nyaman menggunakan layanan upbit	negative
saya merasa kurang aman ketika menyimpan aset pada upbit	negative
pelayanan yang snagat buruk saya tidak ingin berlangganan di layanan upbit	negative
proses verifikasi akun upbit sangat lelet	negative
upbit belum maampu menyelesaikan masalah dan memeberikan pelayanan yang baik kepada pelanggan	negative
desain interface upbit membingungkan tidak mudah dipahami	negative
saya sangat kesal karena saya sering mengalami kesulitan saat akan masuk ke akun saya	negative
saya tidak bisa mempercayakan merinvestasi pada layanan pbit	negative
pbit adalah website yang paling bruk ntk melakukan transaksi	negative
saya melakukan pemesanan tiket melalui pbt namun gagal terus	negative
layanan website upbit sering mengalami gangguan dan tidak stabil sehingga sulit untuk melakukan trading	negative
proses verifikasi akun sangat lama dan terkadang memerlukan dokumen tambahan yang tidak selalu mudah didapat	negative
biaya transaksi yang cukup tinggi menjadi kendala bagi pengguna yang sering melakukan trading	negative
fitur chat support yang tidak selalu responsif dan sulit dihubungi	negative
layanan konsultasi dan bantuan yang tidak memuaskan sehingga sulit bagi pengguna baru untuk memahami cara menggunakan platform	negative
sulitnya menemukan informasi yang jelas dan lengkap di website upbit menjadi kendala bagi pengguna yang ingin mempelajari lebih lanjut tentang platform	negative
layanan withdraw yang sering terlambat dan terkadang memerlukan waktu yang lama untuk diproses	negative
layanan customer service yang kurang ramah dan tidak membantu dalam menyelesaikan masalah yang dihadapi pengguna	negative
fitur-fitur yang tidak selalu tersedia di semua negara sehingga tidak semua pengguna dapat mengaksesnya	negative
website upbit sering mengalami error dan tidak bisa diakses sehingga sulit untuk melakukan trading	negative
layanan deposit yang tidak selalu tersedia dan terkadang memerlukan waktu yang lama untuk diproses	negative
layanan pembayaran yang terbatas dan tidak selalu tersedia di semua negara	negative
layanan pembelian dan penjualan yang tidak selalu tersedia dan terkadang memerlukan waktu yang lama untuk diproses	negative
layanan customer service yang tidak selalu responsif dan tidak membantu dalam menyelesaikan masalah yang dihadapi pengguna	negative
website upbit sering mengalami gangguan dan tidak stabil sehingga sulit untuk melakukan trading dengan lancar	negative
user interface yang kurang user-friendly dan sulit dipahami oleh pengguna baru	negative
fitur-fitur yang tidak selalu tersedia dan terkadang memerlukan waktu yang lama untuk diproses	negative
layanan customer service yang kurang ramah dan tidak selalu membantu dalam menyelesaikan masalah yang dihadapi pengguna	negative
platform trading yang sulit dipahami dan tidak user-friendly bagi pengguna baru	negative
sulitnya menemukan informasi yang lengkap pada upbit	negative
situs yang kurang memadai kebutuhan pengguna	negative
layanan website upbit sering mengalami gangguan dan tidak stabil sehingga sulit untuk melakukan trading	negative
proses verifikasi akun sangat lama dan terkadang memerlukan dokumen tambahan yang tidak selalu mudah didapat	negative
biaya transaksi yang cukup tinggi menjadi kendala bagi pengguna yang sering melakukan trading	negative
fitur chat support yang tidak selalu responsif dan sulit dihubungi	negative
layanan konsultasi dan bantuan yang tidak memuaskan sehingga sulit bagi pengguna baru untuk memahami cara menggunakan platform	negative
sulitnya menemukan informasi yang jelas dan lengkap di website upbit menjadi kendala bagi pengguna yang ingin mempelajari lebih lanjut tentang platform	negative
layanan withdraw yang sering terlambat dan terkadang memerlukan waktu yang lama untuk diproses	negative
layanan customer service yang kurang ramah dan tidak membantu dalam menyelesaikan masalah yang dihadapi pengguna	negative
fitur-fitur yang tidak selalu tersedia di semua negara sehingga tidak semua pengguna dapat mengaksesnya	negative
website upbit sering mengalami error dan tidak bisa diakses sehingga sulit untuk melakukan trading	negative
layanan deposit yang tidak selalu tersedia dan terkadang memerlukan waktu yang lama untuk diproses	negative
layanan pembayaran yang terbatas dan tidak selalu tersedia di semua negara	negative
layanan pembelian dan penjualan yang tidak selalu tersedia dan terkadang memerlukan waktu yang lama untuk diproses	negative
layanan customer service yang tidak selalu responsif dan tidak membantu dalam menyelesaikan masalah yang dihadapi pengguna	negative
website upbit sering mengalami gangguan dan tidak stabil sehingga sulit untuk melakukan trading dengan lancar	negative
user interface yang kurang user-friendly dan sulit dipahami oleh pengguna baru	negative
fitur-fitur yang tidak selalu tersedia dan terkadang memerlukan waktu yang lama untuk diproses	negative
layanan customer service yang kurang ramah dan tidak selalu membantu dalam menyelesaikan masalah yang dihadapi pengguna	negative
platform trading yang sulit dipahami dan tidak user-friendly bagi pengguna baru	negative
fitur tidak fleksibel kerena tidak apat digunakan sepenuhnya	negative
tidak semua fitur menyediakan kebutuhan pengguna	negative
beberapa fitur memerlukan pemrosesan yang lama	negative
sangat tidak cocok untuk pengguna karena banyaknya kendala dari upbit	negative
upbit belum mamapu menyediakan kebutuhan pengguna	negative
saya sangat meneysal menggunakan upbit	negative
upbit sering eror saya kecewa	negative
data saya tidak aman jika disimpan paad upbit	negative
saya memilih berpindah layanan karena upbit sangat tidak fleksibel digunakan	negative
upbit snagat menjengkelkan saya karena sering eror	negative
saya tidak ingin kembali menggunakan upbit	negative
interface upbit tidak friendly	negative
beberapa uang saya hilang terkena hack pada layanan ini	negative
saya sangat kecewa dengan pihak pelayanan upbit	negative
proses pendaftaran akun sangat lama	negative
saya merasa tidak nyaman menggunakan upbit	negative
upbit adalah layanan website yang sangat buruk	negative
sangat tidak direkomendasikan untuk digunakan	negative
upbit tidak dapat memenuhi kebutuhan saya	negative
saya sangat menyesal menggunakan upbit karena tidak aman data yang saya simpan di sistem	negative
saya tidak akan merekomendasikan upbit karena pernah mengalami penipuan dari upbit	negative
upbit tidak mampu menyediakan kebutuhan pengguna dengan baik	negative
upbit selalu mengalami maintenance yang lama	negative
upbit belum dapat memperbaiki ke eroran yang terjadi	negative
saya pernah mengalami kehilangan aset yang saya simpan di upbit	negative
saya rasa upbit snagat buruk dan ada baiknya menggunakan layanan selain ini	negative
upbit belum mampu memberikan pelayanan yang baik	negative
terdapat beberapa tools yang tidak dapat di jalankan	negative
upbit sangat tidak memberikan keuntungan bagi pengguna	negative
saya merasa upbit tidak dapat menyimpan data pengguna dengan baik	negative
upbit memiliki tols-tols yang sulit dipahami pegguna baru	negative
saya sangat senang dengan kecepatan proses transaksi di binance	positive
saat saya menggunakan binance tidak pernah mengalami kendala apapun saat melakukan jual beli mata uang kripto	positive
saya merasa aman menyimpan mata uang kripto saya di sini karena adanya sistem autentikasi 2 faktor",positive
saya sangat puas dengan layanan pelanggan binance	positive
etiap kali saya menghubungi tim bantuan melalui chat saya selalu mendapatkan jawaban yang cepat dan memuaskan	positive
binance memiliki banyak pilihan mata uang kripto yang tersedia untuk diperdagangkan	positive
banyaknya pilihan mata uang di binance ini sangat memudahkan saya untuk diversifikasi portofolio say	positive
saya sangat senang dengan kemudahan menggunakan platform binance	positive
interface-nya sangat intuitif dan mudah dipahami bahkan bagi pemula seperti saya	positive
binance memiliki biaya transaksi yang sangat rendah dibandingkan dengan platform lain yang pernah saya gunakan	positive
website binance ini membuat saya lebih hemat dalam melakukan jual beli mata uang kripto	positive
saya sangat senang dengan fitur margin trading yang tersedia di binance	positive
ini membantu saya untuk mendapatkan keuntungan lebih besar dari perdagangan mata uang kripto saya	positive
binance memiliki aplikasi mobile yang sangat mudah digunakan	positive
aya bisa melakukan jual beli mata uang kripto dimana saja dan kapan saja melalui ponsel saya	positive
saya sangat terkesan dengan kecepatan proses verifikasi akun di binance	positive
saya hanya perlu menunggu beberapa jam saja untuk mendapatkan verifikasi akun saya	positive
binance memiliki program afiliasi yang sangat menarik	positive
saya bisa mendapatkan penghasilan tambahan dengan mengajak teman-teman saya untuk bergabung di platform binance ini	positive
saya sangat senang dengan fitur stop-loss yang tersedia di binance	positive
fitur stop-los pada binance membantu saya untuk mengelola risiko perdagangan saya dengan lebih baik	positive
binance memiliki banyak event dan kompetisi yang menarik	positive
saya selalu senang mengikuti event-event yang di adakan oleh binance	positive
saya sangat terkesan dengan kecepatan proses penarikan di binance	positive
binance sangat memudahkan saya bertransaksi	positive
binance memberikan akses yang mudah untuk bertransaksi	positive
saya sangat merasa aman ketika menyimpan aset pada binance	positive
pelayananan costumer service yang baik membuat saya nyaman menggunakan bnance	positive
binance menurut saya snagat tepat digunakan dibandingkan layanan lain	positive
saya akan merekomendasikan kepada rekan-rekan saya terkait binance yang sangat bagus ini	positive
saya sangat senang dengan kecepatan proses transaksi di website binance	positive
setiap kali saya melakukan pembelian atau penjualan dana selalu masuk atau keluar dengan cepat	positive
saya sangat terkesan dengan kemudahan penggunaan website binance	positive
desainnya intuitif dan mudah dipahami sehingga saya tidak perlu banyak waktu untuk mencari informasi atau melakukan transaksi	positive
selama menggunakan layanan binance saya belum pernah mengalami masalah teknis atau gangguan sistem	positive
website selalu berjalan lancar dan responsif	positive
saya sangat puas dengan layanan pelanggan binance	positive
setiap kali saya membutuhkan bantuan tim support selalu cepat merespons dan membantu saya menyelesaikan masalah dengan cepat	positive
binance menawarkan banyak pilihan aset digital yang dapat saya transaksikan sehingga saya bisa memperluas portofolio saya dengan mudah	positive
saya sangat suka dengan fitur-fitur keamanan yang ditawarkan oleh binance seperti autentikasi 2 faktor dan pembatasan akses ip	positive
ini membuat saya merasa lebih nyaman dan aman saat melakukan transaksi	positive
binance menawarkan biaya transaksi yang sangat kompetitif sehingga saya bisa menghemat banyak uang saat melakukan transaksi besar	positive
saya sangat suka dengan fitur margin trading yang ditawarkan oleh binance	positive
binance ini memungkinkan saya untuk mendapatkan keuntungan lebih besar dengan modal yang lebih kecil	positive
saya sangat senang dengan fitur binance academy yang membantu saya memahami lebih dalam tentang dunia cryptocurrency dan cara kerja pasar	positive
saya sangat terkesan dengan kecepatan proses verifikasi akun di binance	positive
sangat cepat dalam pengaksesan sepertiu setelah saya mengirimkan dokumen yang diperlukan akun saya segera terverifikasi dan saya bisa segera melakukan transaksi	positive
saya sangat senang dengan fitur binance launchpad yang memungkinkan saya untuk berinvestasi di proyek-proyek baru dengan mudah	positive
saya sangat terkesan dengan beragam metode pembayaran yang ditawarkan oleh binance seperti kartu kredit transfer bank dan bahkan menggunakan aset digital lain sebagai pembayaran	positive
saya sangat suka dengan fitur charting yang ditawaenan binance	positive
banyak sekali keuntungan yang saya dapatkan dari binance	positive
binance layanan deposit terbaik yang saya tau	positive
fitur-fitur binance mudah dipahami	positive
saya sangat terkesan atas apa yang binance berikan kepada saya	positive
saya belum pernah mengalami eror saat menggunakan binance	positive
binace sangat saya rekomendasikan untuk proses transaksi	positive
pilihan aset digital yang snagat beragam yang ditawarkan oleh binance	positive
saya snagat suka dengan fitur-fitur binane	positive
dengan binance saya merasa sangat aman ketika melakukan transaksi	positive
biaya transaksi sagat terjangkau	positive
terdapat beberapa fitur pada binance yang snagat membantu saya	positive
pada binance semua permasalahn saya terkait proses deposit dan transaksi teratasi	positive
banyak model dan metode pembayaran yang ditawarkan binance sehingga ini sangat fleksibel	positive
saya bisa melakukan transaksi dengan biaya yang sangat rendah di website binance sehingga saya bisa menghemat banyak uang dalam jangka panjang	positive
dengan aplikasi binance ini saya dapat menghemat biaya proses transaksi	positive
saya bisa memperluas portofolio saya dengan mudah di binance karena website ini menawarkan banyak pilihan aset digital yang dapat saya transaksikan	positive
saya merasa lebih aman dan nyaman saat melakukan transaksi di binance	positive
website binance ini menawarkan fitur-fitur keamanan yang canggih seperti autentikasi 2 faktor dan pembatasan akses ip	positive
layanan pelanggan binance sangat responsif dan membantu saya menyelesaikan masalah dengan cepat setiap kali saya membutuhkan bantuan	positive
saya bisa melakukan margin trading di binance yang memungkinkan saya untuk mendapatkan keuntungan lebih besar dengan modal yang lebih kecil	positive
saya bisa memperdalam pengetahuan saya tentang dunia cryptocurrency dan cara kerja pasar dengan mengakses binance academy	positive
saya bisa berinvestasi di proyek-proyek baru dengan mudah melalui fitur binance launchpad	positive
saya bisa menggunakan beragam metode pembayaran di binance seperti kartu kredit transfer bank dan bahkan menggunakan aset digital lain sebagai pembayaran	positive
saya bisa menggunakan fitur charting yang canggih di binance untuk menganalisa pasar dan membuat keputusan trading yang lebih baik	positive
saya bisa melakukan trading otomatis dengan menggunakan fitur binance smart chain	positive
saya bisa mengakses harga aset digital yang terupdate secara real-time di binance sehingga saya bisa membuat keputusan trading yang tepat	positive
binance memberikan pelayanan yang realtime	positive
binance selalau memberikan informasi terupdate untuk pelanggan	positive
binance memberikan bunga yang menarik atas aset yang saya investasikan	positive
saya angat nyaman menggunakan binance kaena keamanan datanya snagat terjaga	positive
saya bisa menggunakan fitur binance dex untuk melakukan trading peer-to-peer dengan aman	positive
saya bisa menggunakan fitur binance savings untuk menginvestasikan aset digital saya dengan bunga yang menarik	positive
sarna merasa lebih mudah dan cepat melakukan transaksi di binance dibandingkan dengan bursa lain yang pernah saya gunakan	positive
saya merasa lebih puas dengan layanan binance dibandingkan dengan bursa lain yang pernah saya gunakan	positive
saya merasa lebih nyaman menyimpan aset digital saya di binance karena website ini memiliki reputasi yang baik dalam industri	positive
biaya transaksi pada binance rendah	positive
binance memiliki fitur keamanan yang canggih	positive
saya sangat terkesan menggukan layanan ini karena binance launchpad untuk berinvestasi di proyek-proyek baru	positive
fitur stop-loss yang membantu mengurangi risiko trading sehingga saya senang menggunakan binance	positive
terdapat adanya fitur trading social yang memungkinkan pengguna untuk belajar dan berbagi strategi trading dengan pengguna lain	positive
adanya fitur alert harga yang membantu mengikuti perkembangan pasar	positive
binance memiliki reputasi yang baik sehingga nyaman untuk menyimpan aset digital	positive
binance memiliki layanan yang lebih puas dibandingkan dengan bursa lain	positive
kecepatan dan mudahnya melakukan transaksi	positive
fitur layanan binance snagat bagus seperti fitur trading otomatis dengan binance smart chain	positive
saya sangat terkesan karena binance academy dapat membantu saya untuk memperdalam pengetahuan tentang cryptocurrency dan pasar	positive
website binance memiliki layanan pelanggan yang responsif	positive
binance memliki fitur binance dex untuk trading peer-to-peer dengan aman sehingga saya tidak khawatir	positive
bunga yang ditawarkan oleh binance sangat menarik saya ska	positive
layanan yang diberikan binance sangat baik sehingga saya suka dibandingkan dengan bursa lain	positive
penggunaan binance sangat sulit untuk verifikasi akun	negative
kurang lengkapnya fitur pada layanan binance ini	negative
saya menyesal menggunakan layanan ini karena fiturnya kurang lengkap	negative
banyak kendala yang saya hadapi menggunakan layanan binance ini	negative
sering terjadinya kesalahan sistem saat saya melakukan transaksi	negative
tidak adanya fitur bahasa indonesia pada layanan binance yang mana ini sangat menyulitkan saya	negative
menurut saya layanan bnance ni sangat tdak fleksibel	negative
binance adalah layanan terburuk yang saya kenal	negative
kerap mengalam kendala tekns sehingga menyebabkan pembayaran tdak dapat dilakukan	negative
ketidaknyamanan dengan fitur keamanan yang terlalu ketat atau terlalu longgar	negative
biaya transaksi pada layanan binance terlalu tinggi	negative
saya kurang nyaman menggunkan bnance karena kurangnya plihan aset digital	negative
fitur yang dsediakan kurang memenuhi kebutuhan pengguna	negative
pihak costumer service pada binance sangat tidak ramah	negative
binance belm mampu menampung keluhan yang saya rasakan saya sangat kecewa	negative
layanan pelanggan yang tidak responsif atau tidak membantu menyelesaikan masalah	negative
saya sangat tidak nyaman dengan aplikasi binance karena adanya masalah integrasi dengan wallet atau aplikasi lain	negative
layanan binance ini terkadang ada kesalahan sistem yang menyebabkan transaksi tidak tercatat atau terproses dengan benar	negative
saya sangat kesal karena terkadang ada kendala saat mengakses fitur-fitur tertentu di website	negative
banyaknya kendala yang saya hadapi dengan menggunakan binance ini seperti masalah kompatibilitas dengan perangkat atau sistem operasi tertentu	negative
masalah kerap saya hadapi saat menggunakan aplikasi binance saya sangat kesal	negative
binance belum mampu mmeberikan pelayanan terbaik untuk pelanggan setia	negative
banyak masalah yang ada pada binance seperti masalah pembayaran yang tidak dapat dilakukan karena kendala teknis atau masalah verifikasi
fitur yang tidak sesuai dengan kebutuhan atau preferensi pengguna	negative
masalah teknis atau gangguan sistem yang terjadi secara tiba-tiba ini sangat menghambat saya pada saat menggunakan binance	negative
pada saat aya melakukan penarikan dana memerlukan waktu yang sangat lama saya kecewa dengan pelayanan ini	negative
kurangnya fitur yang dibutuhkan oleh pengguna seperti fitur analisa teknikal atau fitur pemberitahuan harga	negative
bahasa yang disediakan sangat tidak fleksibel karena tidak ada bahasa indonesia	negative
belum mampu menyediakan kebutuan sesuai yang harapkan pengguna	negative
sulitnya mengakses website saat terjadi lonjakan traffic atau pemain baru yang banyak bergabung	negative
saya merasa tidak nyaman menggunakan binance karena tidak aman	negative
saya pernah mengalami penipuan dan akun saya di hack sehingga saya mengalami kerugian dari penggunaan aplikasi binance	negative
sulitnya mengakses website saat terjadi lonjakan traffic atau pemain baru yang banyak bergabung	negative
masalah keamanan yang terjadi seperti hack atau pencurian aset digital	negative
fitur yang tidak sesuai dengan kebutuhan atau preferensi pengguna	negative
kerap mengalami kesalahan harga yang menyebabkan transaksi gagal	negative
kegagalan sistem yang membuat saya enggan menggunakan binance karena sering saya rasakan pada layanan binance ini	negative
sulitnya menemukan informasi yang diperlukan di website	negative
proses verifikasi akun di binance terlalu sulit dan lama	negative
saya kerap mengalami kendala saat menggunakan layanan binance	negative
saya tidak ngin menggunakan layanan binance lagi karena snagat tidak fleksibel	negative
belum mampu membuat kemaanan data yang akurat untuk pelanggan	negative
banyak fitu-fitur yang tidak lengkap pada layanan binance	negative
beberapa kali data saya dicuri setelah menggunakan layanan binance	negative
saya tidak nyaman menggnakan layanan ini karena kemanaan data yang snagat tidak akurat	negative
belum mampu menyelesaikan masalah dan kebutuhan pelanggan	negative
selalau mengalami eror pada saat di jam-jam tertentu	negative
saya sangat kesal dengan layanan ini karena sering kali mengalami eror	negative
pelayanan yang diberikan pihak binance belum mampu membantu maslaah yang saya hadapi pada saat proses transaksi	negative
pembuatan akun binance yang sulit dan memerlukan waktu untuk mendapatkan verifikasi balik	negative
saya tidak akan merekomendasikan layanan ini kepada orang lain	negative
proses verifikasi akun di binance terlalu sulit dan lama	negative
saya sering mengalami kendala saat melakukan transaksi di binance	negative
waktu proses penarikan dana di binance terlalu lama	negative
saya sering mengalami masalah teknis atau gangguan sistem saat menggunakan layanan binance	negative
layanan pelanggan binance tidak responsif dan tidak membantu menyelesaikan masalah saya	negative
biaya transaksi di binance terlalu tinggi	negative
pilihan aset digital yang tersedia di binance terlalu sedikit	negative
saya merasa tidak nyaman dengan fitur keamanan yang terlalu ketat atau terlalu longgar di binance	negative
saya sulit menemukan informasi yang diperlukan di website binance	negative
saya sering mengalami kesalahan harga atau kesalahan sistem yang menyebabkan transaksi gagal di binance	negative
binance tidak menawarkan fitur yang dibutuhkan oleh saya seperti fitur analisa teknikal atau fitur pemberitahuan harga	negative
website binance tidak tersedia dalam bahasa indonesia	negative
saya sering mengalami kesulitan mengakses website binance saat terjadi lonjakan traffic atau pemain baru yang banyak bergabung	negative
saya mengalami masalah keamanan di binance seperti hack atau pencurian aset digital	negative
fitur-fitur yang ada di binance tidak sesuai dengan kebutuhan atau preferensi saya	negative
saya mengalami masalah integrasi dengan wallet atau aplikasi lain saat menggunakan binance	negative
saya sering mengalami kesalahan sistem yang menyebabkan transaksi tidak tercatat atau terproses dengan benar di binance	negative
saya kesulitan mengakses fitur-fitur tertentu di website binance	negative
binance tidak compatible dengan perangkat atau sistem operasi yang saya gunakan	negative
saya mengalami masalah pembayaran yang tidak dapat dilakukan karena kendala teknis atau masalah verifikasi di binance	negative
proses verifikasi akun yang saya miliki snagat lama	negative
waktu proses penarikan dari binance snagat lama saya snagat kesal	negative
pilihan aset yang disediakan binance terlalu sedikit	negative
saya sangat sulit mendapatkan notifikasi terupdate tentang informasi terupdate tentang deposit yang saya miliki	negative
saya sangat tidak suka dengan layanan ini karena sering mengalami kegagalan sistem	negative
proses pebakan sistem yang snagat lama membuat saya tdak ingin menggnakannya lagi	negative
saya tidak ingin menggunkan layanan bnance ini karena banyak sekali trobel untuk melakkan proses transaksi	negative
desain layanan binance kurang friendly	negative
tidak menyediakam fitur yang dibutuhkan pengguna	negative
saya sangat kecewa dengan proses verifikasi akun di binance yang terlalu sulit dan lama	negative
saya harus menunggu berhari-hari bahkan berminggu-minggu untuk mendapatkan akun saya terverifikasi	negative
saya sering mengalami kendala saat melakukan transaksi di binance baik itu saat pembelian atau penjualan terkadang ada masalah yang menyebabkan transaksi tidak bisa dilakukan	negative
waktu proses penarikan dana di binance terlalu lama	negative
saya harus menunggu berhari-hari bahkan berminggu-minggu untuk mendapatkan dana saya kembali	negative
saya sering mengalami masalah teknis atau gangguan sistem saat menggunakan layanan binance hal ini sangat mengganggu dan membuat saya tidak nyaman menggunakan website ini	negative
layanan pelanggan binance tidak responsif dan tidak membantu menyelesaikan masalah saya	negative
saya sering menghubungi tim support dan tidak mendapatkan jawaban atau solusi yang memuaskan	negative
biaya transaksi di binance terlalu tinggi	negative
biaya transaksi yang diterapkan saya merasa tidak sebanding dengan layanan yang diberikan	negative
pilihan aset digital yang tersedia di binance terlalu sedikit	negative
saya tidak bisa memperluas portofolio saya dengan mudah di website ini	negative
saya merasa tidak nyaman dengan fitur keamanan yang terlalu ketat atau terlalu longgar di binance	negative
saya kesulitan melakukan transaksi karena harus melalui proses verifikasi yang terlalu ketat atau saya merasa tidak aman karena fitur keamanan yang terlalu longgar	negative
saya sulit menemukan informasi yang diperlukan di website binance	negative
desainnya tidak intuitif dan tidak user-friendly sehingga saya harus mencari informasi dengan susah payah	negative
saya sering mengalami kesalahan harga atau kesalahan sistem yang menyebabkan transaksi gagal di binance hal ini sangat mengganggu dan membuat saya tidak percaya lagi dengan layanan ini	negative
binance tidak menawarkan fitur yang dibutuhkan oleh saya seperti fitur analisa teknikal atau fitur pemberitahuan harga	negative
saya merasa kurang puas dengan fitur-fitur ysng ada pada layanan binance	negative
saya sangat senang dengan proses verifikasi akun di zipmex yang cepat dan mudah	positive
saya bisa mendapatkan akun saya terverifikasi dalam waktu yang singkat	positive
saya tidak pernah mengalami kendala saat melakukan transaksi di zipmex baik itu saat pembelian atau penjualan transaksi selalu lancar dan cepat	positive
waktu proses penarikan dana di zipmex sangat cepat	positive
saya bisa mendapatkan dana saya kembali dalam waktu yang singkat	positive
saya tidak pernah mengalami masalah teknis atau gangguan sistem saat menggunakan layanan zipmex	positive
website ini selalu stabil dan tidak pernah down	positive
layanan pelanggan zipmex sangat responsif dan membantu menyelesaikan masalah saya dengan cepat	positive
saya merasa dihargai dan diperhatikan oleh tim support	positive
biaya transaksi di zipmex sangat rendah	positive
saya merasa sangat terjangkau dan sebanding dengan layanan yang diberikan	positive
pilihan aset digital yang tersedia di zipmex sangat banyak	positive
saya bisa memperluas portofolio saya dengan mudah di website ini	positive
saya merasa sangat nyaman dengan fitur keamanan yang tersedia di zipmex	positive
fitur-fitur tersebut membuat saya merasa aman dan terlindungi saat melakukan transaksi	positive
saya sangat mudah menemukan informasi yang diperlukan di website zipmex	positive
desainnya intuitif dan user-friendly sehingga saya bisa mencari informasi dengan cepat dan mudah	positive
saya tidak pernah mengalami kesalahan harga atau kesalahan sistem yang menyebabkan transaksi gagal di zipmex	positive
harga yang ditawarkan selalu akurat dan sistemnya selalu bekerja dengan baik	positive
zipmex menawarkan banyak fitur yang bermanfaat bagi saya seperti fitur analisa teknikal atau fitur pemberitahuan harga	positive
saya merasa sangat puas dengan fitur-fitur tersebut	positive
website zipmex tersedia dalam bahasa indonesia sehingga saya bisa mengakses informasi dengan lebih mudah	positive
saya tidak pernah mengalami kesulitan mengakses website zipmex saat terjadi lonjakan traffic atau pemain baru yang banyak bergabung	positive
proses transaksi yang cepat membuat syaa nyaman menggunakan layanan ini	positive
pada saat saya melakukan penarikan data sangat cepat	positive
layanan pelanggan yang responsif dan membantu	positive
saya sangat suka karena biaya transaksi yang rendah	positive
banyak pilihan aset digital yang tersedia pada layanan zipmex	positive
saya sangat merekomendasikan layanan ini karean fitur keamanan yang canggih	positive
desain website yang intuitif dan user-friendly membuat saya semakin nayaman menggunakan layanan ini	positive
harga yang akurat dan sistem yang selalu bekerja dengan baik	positive
banyak fitur yang bermanfaat bagi pengguna seperti fitur analisa teknikal atau fitur pemberitahuan harga	positive
tersedia dalam bahasa indonesia	positive
website yang selalu bisa diakses meskipun terjadi lonjakan traffic atau banyak pemain baru yang bergabung	positive
fitur margin trading yang memungkinkan saya untuk melakukan trading dengan leverage	positive
fitur stop-loss yang membantu mengurangi risiko trading	positive
fitur alert harga yang membantu mengikuti perkembangan pasar	positive
terdapat eberapa fitur yang sangat membantu pengguna	positive
kemudahan yang dirasakan oleh saya sebagai pengguna baru layanan ini sangat fleksibel	positive
penggunaan layanan yang sangat mudah	positive
zipmex menurut saya ini snagat tepat untuk pengguna baru karena fitur nya mudah dpahami	positive
bahasa yang tersedia sangat memngkinkan saya nyaman menggunakan aplikasi ini	positive
kecepatan yang sangat baik pada saat melakkan proses transaksi	positive
kemaanan data yang sangat terjada	positive
adanya fitur yang dapat membantu saya untuk mengetahui perkembangan pasar	positive
adanya fitur stoploss yang sangat membantu pengguna dalam mengurangu risiko trading	positive
kecepatan akses yang snagat bagus dibandingkan aplikasi lain	positive
saya sangat merekomendasikan layanan ini untuk rekan-rekan saya	positive
adanya fitur order book yang membantu menganalisis sentimen pasar	positive
fitur trading social yang memungkinkan saya untuk belajar dan berbagi strategi trading dengan pengguna lain	positive
kecepatan dan mudahnya melakukan transaksi	positive
reputasi yang baik sehingga nyaman untuk menyimpan aset digital di zipmex	positive
saya sangat senang dengan proses verifikasi akun di zipmex yang cepat dan mudah	positive
saya bisa mendapatkan akun saya terverifikasi dalam waktu yang singkat	positive
zipmex menawarkan banyak fitur yang bermanfaat bagi saya seperti fitur analisa teknikal atau fitur pemberitahuan harga	positive
saya merasa sangat puas dengan fitur-fitur yang ada pada zipmex	positive
saya tidak pernah mengalami kesalahan harga atau kesalahan sistem yang menyebabkan transaksi gagal di zipmex	positive
harga yang ditawarkan selalu akurat dan sistemnya selalu bekerja dengan baik	positive
saya sangat mudah menemukan informasi yang diperlukan di website zipmex	positive
desainnya intuitif dan user-friendly sehingga saya bisa mencari informasi dengan cepat dan mudah	positive
saya merasa sangat nyaman dengan fitur keamanan yang tersedia di zipmex	positive
fitur-fitur tersebut membuat saya merasa aman dan terlindungi saat melakukan transaksi	positive
pilihan aset digital yang tersedia di zipmex sangat banyak saya bisa memperluas portofolio saya dengan mudah di website ini	positive
biaya transaksi di zipmex sangat rendah saya merasa sangat terjangkau dan sebanding dengan layanan yang diberikan	positive
layanan pelanggan zipmex sangat responsif dan membantu menyelesaikan masalah saya dengan cepat saya merasa dihargai dan diperhatikan oleh tim support	positive
zipmex dapat menampung keluhan yang saya sampaikan dan segera membantu saya	positive
saya tidak pernah merasa khawatir dengan melakukan penyimpanan aset di zipmek	positive
menurut saya zipmex adalah pilhan yang sangat tepat	positive
saya sangat merasa terbantu dengan pelayanan yang diberikan oleh zpmex	positive
zipmex membuat harga transaksi yang sesuai dengan kantong saya	positive
saya sangat senang menggunakan layanan zipmex karena banyak keuntungan yang saya dapatkan	positive
saya sangat terbantu dengan pelayanan costumer service zipmex yang baik dan ramah	positive
saya tidak pernah mengalami kendala saat melaukan proses transaksi pada zipmex	positive
zipmex merupakan pilihan terbaik untuk melakukan transaksi dan deposit	positive
saya sangat merekomendasikan zipmex kepada teman-teman saya karena zipmex sangat aman digunakan	positive
kemudahan pengaksesan membat pelanggan betah berlangganan layanan ini	positive
semua permasalahan yang saya hadapi pada layanan website lain disini saya sangat terbantu	positive
banyak manfaat yang didapatkan ketika menggunakan zipmex sebagai layanan untk melakukan transaksi	positive
zipmex sangat cocok bagi pengguna pemula yang awam dengan transaksi onlne	positive
saya sangat senang dengan kecepatan proses pembelian di website zipmex semuanya terasa lancar dan mudah untuk diikuti	positive
layanan pelanggan di zipmex sangat memuaskan	positive
costumer service zipmex selalu cepat merespon pertanyaan saya dan membantu saya dengan ramah	positive
saya suka bahwa ada banyak pilihan aset yang tersedia di zipmex seperti bitcoin ethereum dan litecoin ini membuatnya mudah bagi saya untuk diversifikasi portofolio saya	positive
saya merasa nyaman menggunakan website zipmex karena keamanannya yang tinggi	positive
saya merasa yakin bahwa uang saya aman di smpan di zipmex	positive
saya suka bahwa ada banyak alat bantu yang tersedia di website zipmex seperti kalkulator trading dan grafik harga yang membantu saya membuat keputusan trading yang lebih baik	positive
saya menemukan bahwa platform trading di zipmex sangat intuitif dan mudah digunakan bahkan untuk pemula seperti saya	positive
saya senang dengan fitur stop loss yang tersedia di zipmex ini membantu saya mengelola risiko dengan lebih baik	positive
saya suka bahwa ada banyak metode pembayaran yang tersedia di zipmex seperti kartu kredit dan transfer bank	positive
website zipmex ini membuatnya mudah bagi saya untuk melakukan deposit dan menarik dana	positive
layanan live chat di zipmex sangat membantu mereka selalu cepat merespon pertanyaan saya dan membantu saya dengan cepat	positive
saya merasa nyaman menggunakan website zipmex karena terdapat sistem	positive
verifikasi yang ketat yang membantu menjaga keamanan akun saya	positive
saya suka bahwa ada banyak tutorial dan dokumentasi yang tersedia di website zipmex ini membantu saya memahami cara kerja platform dan membuat keputusan trading yang lebih baik	positive
saya senang dengan kecepatan proses penarikan dana di zipmex	positive
saya selalu mendapatkan dana saya dengan cepat dan tanpa masalah	positive
saya suka bahwa ada banyak opsi leverage yang tersedia di zipmex sehingga saya dapat menyesuaikan strategi trading saya sesuai kebutuhan	positive
saya merasa nyaman menggunakan website zipmex karena terdapat fitur pembatasan trading yang membantu saya	positive
dengan banyaknya keuntungan yang saya dapatkan da zipmex membat saya enggan belangganan d layanan lan	positive
saya sangat senang menggunakan layanan zipmex dan sangat terbantu dengan adanya layanan ini	positive
saya sangat kecewa dengan kecepatan proses pembelian di website zipmex	negative
seringkali terjadi lag atau error yang membuat proses trading menjadi sangat sulit	negative
layanan pelanggan di zipmex sangat buruk	negative
pihak zipmex seringkali tidak merespon pertanyaan saya atau membantu dengan cepat	negative
saya merasa tidak puas dengan jumlah aset yang tersedia di zipmex	negative
saya ingin lebih banyak pilihan aset seperti saham atau indeks	negative
saya merasa tidak nyaman menggunakan website zipmex karena keamanannya yang rendah	negative
saya merasa khawatir uang saya akan hilang atau dicuri	negative
saya merasa bahwa alat bantu yang tersedia di website zipmex tidak cukup bermanfaat	negative
saya ingin ada lebih banyak alat yang bisa membantu saya dalam trading	negative
saya menemukan bahwa platform trading di zipmex sangat sulit digunakan dan tidak intuitif sama sekali	negative
saya kecewa dengan fitur stop loss yang tersedia di zipmex	negative
seringkali tidak bekerja dengan baik dan membuat saya kehilangan uang	negative
saya merasa kesulitan dalam menggunakan metode pembayaran yang tersedia di zipmex seperti kartu kredit atau transfer bank	negative
seringkali terjadi kesalahan atau masalah yang membuat proses deposit atau penarikan dana menjadi sulit	negative
layanan live chat di zipmex sangat buruk	negative
seringkali saya tidak mendapatkan jawaban atau bantuan yang memuaskan	negative
saya merasa tidak nyaman menggunakan website zipmex karena sistem verifikasi yang tidak ketat	negative
saya merasa bahwa akun saya tidak aman	negative
saya merasa bahwa tutorial dan dokumentasi yang tersedia di website zipmex tidak cukup membantu	negative
saya kecea dengan layanan ini saya ingin ada lebih banyak informasi yang tersedia	negative
seringkali saya harus menunggu lama untuk mendapatkan dana saya kembali	negative
saya merasa bahwa opsi leverage yang tersedia di zipmex terbatas dan tidak bisa disesuaikan dengan kebutuhan saya	negative
saya merasa tidak nyaman menggunakan website zipmex karena fitur pembatasan trading yang tidak memadai	negative
saya merasa bahwa saya tidak dapat trading dengan bebas	negative
fitur yang di sediakan zipmex tidak lengkap	negative
saya merasa belum sepenuhnya terbantu dengan layanan zipmex ini	negative
layanan yang diberikan sangat buuk	negative
sering terjadi eror	negative
terdapat beberapa fitur yang saya rasa itu tidak penting	negative
fitur yang disediakan belum lengkap	negative
saya tidak mau lagi menggunakan zipmex kaena sering eror	negative
kegagalan sistem yang sering saya rasakan saat menggunakan zipmex	negative
saya measa tidak nyaman menggunakan zipmex	negative
zipmex menurut saya adalah layanan transaksi yang sangat buruk	negative
sangat tidak membant saya untuk bertransaksi online	negative
saya kesal dengan proses perivikasi akun yang sangat lama	negative
saya tidak mendapatkan pelayanan yang baik dari pihak zipmex atas keluhan yang saya sampaikan	negative
pihak zipmex selalu memberikan respon yang lambat	negative
saya rasa layanan zipmex perlu di evaluasi kembali karena sangat tidak membantu pengguna	negative
lebih baik saya menggunkan layanan lain dari pada saya emosi dengan layanan zipmex yang seing eror	negative
sistem sering mengalami kegagalan yang membat saya kehilangan uang	negative
pengamanan data yang tidak akurat membuat saya tidak percaya dengan zpmex	negative
saya tdak pas dengan layanan zipmex ni	negative
saya kerap mengalami kehiulangan uang karena kegagalan sistem	negative
proses perbaikan sistem yang sangat lama saya kesal	negative
saya tidak akan merekomendasikan layanan ini kepada orang lain karena ini snagat buruk	negative
biaya transakasi yang tinggi	negative
biaya yang dikeluarkan untuk layanan ini tidak seimbang dengan pelayanan yang dberikan oleh pihak zipmex	negative
saya sangat kecewa dengan layanan website zipmex	negative
saya mengalami kesulitan untuk login ke akun saya dan tidak ada cara untuk mengontak customer service untuk meminta bantuan	negative
website zipmex sangat lambat dan sulit untuk digunakan	negative
saya merasa frustrasi karena tidak bisa menemukan informasi yang saya cari dengan mudah	negative
saya mengalami masalah dengan transaksi di website zipmex	negative
saya tidak tahu apa yang salah tapi transaksi saya selalu gagal setiap kali saya mencoba	negative
layanan customer service zipmex sangat buruk	negative
saya sudah menunggu selama berjam-jam untuk mendapatkan balasan dari tim mereka dan masih belum mendapatkan solusi untuk masalah saya	negative
saya tidak pernah mengalami masalah seperti ini di platform exchange lainnya tapi di zipmex saya sering mengalami kesalahan saat melakukan transaksi	negative
saya merasa sangat tidak aman menggunakan website zipmex karena ada banyak keluhan tentang keamanan akun di internet	negative
saya merasa sangat kecewa dengan biaya yang dikenakan oleh zipmex mereka terlalu tinggi dibandingkan dengan platform lain yang saya gunakan	negative
saya tidak pernah mendapatkan notifikasi tentang transaksi saya di website zipmex	negative
saya sangat sulit untuk mengetahui apakah transaksi saya berhasil atau tidak	negative
saya merasa sangat tidak puas dengan interface website zipmex sangat sulit untuk menavigasi dan menemukan informasi yang saya cari	negative
saya merasa sangat kecewa dengan proses verifikasi di website zipmex saya sudah mengirimkan semua dokumen yang diperlukan tapi masih belum mendapatkan verifikasi setelah berminggu-minggu menunggu	negative
saya merasa sangat tidak nyaman menggunakan website zipmex karena ada banyak keluhan tentang keamanan data pribadi di internet	negative
saya khawatir tentang privasi saya saat menggunakan layanan ini	negative
saya sangat kecewa dengan layanan website zipmex	negative
saya mengalami kesulitan untuk login ke akun saya dan tidak ada cara untuk mengontak customer service untuk meminta bantuan	negative
website zipmex sangat lambat dan sulit untuk digunakan	negative
saya merasa frustrasi karena tidak bisa menemukan informasi yang saya cari dengan mudah	negative
saya mengalami masalah dengan transaksi di website zipmex	negative
saya tidak tahu apa yang salah tapi transaksi saya selalu gagal setiap kali saya mencoba	negative
layanan customer service zipmex sangat buruk	negative
aya sudah menunggu selama berjam-jam untuk mendapatkan balasan dari tim mereka dan masih belum mendapatkan solusi untuk masalah saya	negative
saya tidak pernah mengalami masalah seperti ini di platform exchange lainnya tapi di zipmex saya sering mengalami kesalahan saat melakukan transaksi	negative
saya merasa sangat tidak aman menggunakan website zipmex karena ada banyak keluhan tentang keamanan akun di internet	negative
saya tidak pernah mendapatkan notifikasi tentang transaksi saya di website zipmex	negative
saya sangat sulit untuk mengetahui apakah transaksi saya berhasil atau tidak	negative
saya merasa sangat tidak puas dengan interface website zipmex	negative
sangat sulit untuk menavigasi dan menemukan informasi yang saya cari	negative
saya merasa sangat kecewa dengan proses verifikasi di website zipmex	negative
saya sudah mengirimkan semua dokumen yang diperlukan tapi masih belum mendapatkan verifikasi setelah berminggu-minggu menunggu	negative
saya merasa sangat tidak nyaman menggunakan website zipmex karena ada banyak keluhan tentang keamanan data pribadi di internet saya khawatir tentang privasi saya saat menggunakan layanan ini	negative
saya tidak pernah mendapatkan balasan dari tim customer service zipmex saat mengirimkan pertanyaan melalui formulir kontak di website mereka	negative
saya merasa sangat kecewa dengan fitur-fitur yang ditawarkan oleh website zipmex	negative
saya sangat puas dengan layanan website pluang	positive
website pluang memiliki interface yang mudah digunakan dan mudah untuk menemukan informasi yang saya cari	positive
layanan customer service pluang sangat bagus	positive
mereka selalu cepat merespon pertanyaan saya dan membantu menyelesaikan masalah yang saya hadapi	positive
saya merasa sangat aman menggunakan website pluang karena mereka memiliki sistem keamanan yang kuat untuk melindungi akun saya	positive
proses verifikasi di pluang sangat cepat dan mudah	positive
saya hanya perlu mengirimkan dokumen yang diperlukan dan verifikasi selesai dalam waktu yang sangat singkat	positive
biaya yang dikenakan oleh pluang untuk transaksi sangat rendah dan terjangkau	positive
saya senang bisa mendapatkan notifikasi tentang transaksi saya di website pluang ini membantu saya untuk selalu mengetahui kondisi akun saya	positive
fitur-fitur yang ditawarkan oleh website pluang sangat lengkap dan membantu saya dalam melakukan transaksi	positive
saya merasa sangat mudah untuk melakukan transaksi di website pluang mereka memiliki sistem yang intuitif dan mudah dipahami	positive
saya sangat senang dengan kecepatan website pluang	positive
saya tidak pernah mengalami lag atau gangguan saat menggunakan layanan mereka	positive
saya merasa sangat puas dengan layanan pluang karena mereka selalu memberikan pembaruan dan perbaikan untuk website mereka	positive
saya merasa sangat nyaman menggunakan website pluang karena mereka selalu memperhatikan keamanan data pribadi saya	positive
saya merasa sangat senang dengan kemudahan dalam melakukan top-up di website pluang	positive
website pluang memiliki banyak pilihan metode pembayaran yang mudah digunakan	positive
saya merasa sangat puas dengan layanan pluang karena mereka selalu memberikan informasi yang akurat dan terkini tentang pasar keuangan	positive
saya merasa sangat mudah untuk mengakses website pluang dari berbagai perangkat	positive
website pluang memiliki aplikasi yang responsif dan mudah digunakan	positive
saya sangat senang dengan kecepatan proses transaksi di website pluang	positive
website pluang selalu memproses transaksi saya dengan cepat dan tanpa masalah	positive
saya merasa sangat puas dengan layanan pluang karena mereka selalu memberikan pelayanan yang baik	positive
saya selalu inginmenggunakan website pluang untuk poses transaksi saya karena snagat fleksibel	positive
layanan pluang menyediakan fitur yang lengkap	positive
sangat mudah diakses sehingga layanan website pluang sangat cocok untuk saya	positive
saya akan terus berlangganan menggunakan layanan luang karena sangat memudahkan saya untuk melakukan transaksi dan menyimpan aset	positive
keamanan data yang akurat pada website pluang	positive
saya sangat sennag dapat menggunakan layanan website pluang karena menyediakan apa yang saya butuhkan	positive
website pluang ini snagat cocok untuk pengguna baru dan masih awam	positive
sangat jarang sekali mengalami eror saat saya melakukan transaksi pada website pluang ini	positive
saya merasa sangat puas dengan keuntungan yang saya dapatkan dari menggunakan website pluang mereka memiliki biaya transaksi yang rendah dan memberikan cashback setiap kali saya melakukan transaksi	positive
saya senang bisa mendapatkan keuntungan dari menggunakan layanan pluang karena mereka selalu memberikan pembaruan dan perbaikan untuk website mereka	positive
saya merasa sangat terbantu dengan fitur-fitur yang ditawarkan oleh website pluang	positive
pluang memiliki sistem yang intuitif dan membantu saya dalam melakukan transaksi	positive
saya merasa sangat puas dengan keuntungan yang saya dapatkan dari menggunakan website pluang karena mereka memberikan notifikasi tentang transaksi saya ini membantu saya untuk selalu mengetahui kondisi akun saya	positive
saya merasa sangat nyaman menggunakan website pluang karena mereka selalu memperhatikan keamanan data pribadi saya ini merupakan keuntungan yang sangat penting bagi saya	positive
saya merasa sangat senang dengan kemudahan dalam melakukan top-up di website pluang	positive
pluang memiliki banyak pilihan metode pembayaran yang mudah digunakan sehingga saya bisa melakukan top-up dengan cepat dan mudah	positive
saya merasa sangat puas dengan layanan pluang karena mereka selalu memberikan informasi yang akurat dan terkini tentang pasar keuangan ini membantu saya dalam membuat keputusan investasi yang tepat	positive
saya merasa sangat terbantu dengan kemudahan akses yang ditawarkan oleh website pluang mereka memiliki aplikasi yang responsif dan mudah digunakan sehingga saya bisa melakukan transaksi dimanapun dan kapanpun	positive
saya merasa sangat puas dengan keuntungan yang saya dapatkan dari menggunakan website pluang karena mereka memiliki sistem verifikasi yang cepat dan mudah	positive
saya tidak perlu menunggu lama untuk mendapatkan verifikasi akun saya	positive
saya merasa sangat terbantu dengan kecepatan proses transaksi di website pluang	positive
mereka selalu memproses transaksi saya dengan cepat dan tanpa masalah sehingga saya bisa segera menggunakan dana yang saya miliki	positive
saya merasa sangat senang dengan keuntungan yang saya dapatkan dari menggunakan layanan pluang ini	positive
sistem verifikasi yang ada pada pluang snagat aman mudah dan cepat saya sangat merasa nayaman menggunakan pluang	positive
banyak keuntungan yang saya dapatkan dari pengunaan website pluang	positive
website pluang menurut saya snagat menjamin kemanan data yang dimiliki oleh pengguna	positive
saya sangat senang karena setiap keluha yang saya sampaikan selalu di respon dengan baik oleh pihak costumer service pluang	positive
website pluang belum dapat membantu saya dalam proses transaksi	negative
saya tidak merasa terbantu dengan layanan website pluang ini	negative
saya ragu akan keamanan data yang saya simpan pada website pluang ini	negative
saya kerap mengalami kegagalan saata melakukan transaksi	negative
sering mengalami eror dan maintenance di jam-jam tertentu	negative
saya khawatir akan terjadinya hack pada data yang saya simpan pada layanan pluang ini	negative
proses verifikasi akun yang sangat lama sehingga membuat saya kesal	negative
saya snagat tidak puas dengan pelayanan yang diberikan oleh pihak layanan pluang	negative
saya snagat kecewa dengan fitur-fitur yang tidak dapat saya akses pada website pluang	negative
saya merasa kesulitan dalam menemukan informasi yang saya cari di website pluang	negative
website pluang tidak memiliki fitur pencarian yang cukup efektif	negative
saya kesulitan dalam mengontak customer service pluang saat mengalami masalah dengan akun saya	negative
layanan pluang tidak memiliki nomor telepon yang bisa dihubungi atau layanan live chat	negative
saya merasa kesulitan dalam menggunakan beberapa fitur di website pluang karena mereka tidak memberikan panduan yang jelas	negative
saya merasa kesulitan dalam melakukan transaksi di website pluang karena prosesnya terlalu rumit	negative
saya merasa kesulitan dalam menggunakan aplikasi pluang karena interface-nya kurang intuitif dan sulit dipahami	negative
saya merasa kesulitan dalam menggunakan layanan pluang karena website mereka sering down dan tidak bisa diakses	negative
saya merasa kesulitan dalam melakukan top-up di website pluang karena metode pembayaran yang disediakan terlalu sedikit	negative
saya merasa kesulitan dalam menggunakan website pluang karena mereka tidak memberikan pilihan bahasa yang lebih banyak	negative
saya merasa kesulitan dalam mengakses beberapa fitur di website pluang karena mereka tidak menyediakan versi mobile yang responsif	negative
saya merasa kesulitan dalam menggunakan website pluang karena mereka tidak memberikan pilihan mata uang yang lebih banyak	negative
saya merasa kesulitan dalam menggunakan layanan pluang karena website mereka terlalu lambat dan tidak responsif	negative
saya merasa kesulitan dalam menggunakan aplikasi pluang karena mereka tidak menyediakan pilihan bahasa yang lebih banyak	negative
saya merasa kesulitan dalam menggunakan layanan pluang karena website mereka terlalu sulit untuk digunakan dan tidak intuitif	negative
saya sangat kecewa karena layanan ini tidak fleksibel dan efisien seperti metode pembayaran yang tidak banyak	negative
website pluang tidak memberikan tutorial untuk penggunaannya sehingga saya mengalami kesulitan	negative
saya sebaga pengguna baru website pluang snagat kecewa karena pelayanan pihak costumer service pluang tidak memberikan bantuan kepada saya	negative
saya sering mengalami kendala pada saat melakukan proses transaksi dengan website pluang ini	negative
banyak sekali masalah yang saya hadapi ketika menggunkan website pluang ini dari mulai eror fitur tidak dapat di akses dan kegagalan sistem pluang	negative
saya merasa kesulitan dalam menggunakan website pluang karena mereka tidak memberikan pilihan metode pembayaran yang lebih banyak	negative
saya merasa kesulitan dalam menggunakan aplikasi pluang karena mereka tidak memberikan panduan yang jelas tentang cara menggunakannya	negative
saya merasa kesulitan dalam menggunakan layanan pluang karena website mereka tidak memberikan notifikasi tentang transaksi saya	negative
saya sangat kecewa dengan layanan website pluang	negative
saya mengalami kesulitan untuk login ke akun saya dan tidak ada cara untuk mengontak customer service untuk meminta bantuan	negative
website pluang sangat lambat dan sulit untuk digunakan	negative
saya merasa frustrasi karena tidak bisa menemukan informasi yang saya cari dengan mudah	negative
saya mengalami masalah dengan transaksi di website pluang saya tidak tahu apa yang salah tapi transaksi saya selalu gagal setiap kali saya mencoba	negative
layanan customer service pluang sangat buruk	negative
saya sudah menunggu selama berjam-jam untuk mendapatkan balasan dari tim mereka dan masih belum mendapatkan solusi untuk masalah saya	negative
saya tidak pernah mengalami masalah seperti ini di platform exchange lainnya tapi di pluang saya sering mengalami kesalahan saat melakukan transaksi	negative
saya merasa sangat tidak aman menggunakan website pluang karena ada banyak keluhan tentang keamanan akun di internet	negative
saya merasa sangat kecewa dengan biaya yang dikenakan oleh pluang mereka terlalu tinggi dibandingkan dengan platform lain yang saya gunakan	negative
saya tidak pernah mendapatkan notifikasi tentang transaksi saya di website pluang	negative
saya sangat sulit untuk mengetahui apakah transaksi saya berhasil atau tidak	negative
saya merasa sangat tidak puas dengan interface website pluang	negative
sangat sulit untuk menavigasi dan menemukan informasi yang saya cari	negative
saya merasa sangat kecewa dengan proses verifikasi di website pluang	negative
saya sudah mengirimkan semua dokumen yang diperlukan tapi masih belum mendapatkan verifikasi setelah berminggu-minggu menunggu	negative
saya merasa sangat tidak nyaman menggunakan website pluang karena ada banyak keluhan tentang keamanan data pribadi di internet	negative
saya khawatir tentang privasi saya saat menggunakan layanan ini	negative
saya tidak pernah mendapatkan balasan dari tim customer service pluang saat mengirimkan pertanyaan melalui formulir kontak di website mereka	negative
saya merasa sangat kecewa dengan fitur-fitur yang ditawarkan oleh website pluang mereka terlalu sederhana dan tidak selengkap yang ditawarkan oleh platform exchange lain	negative
saya sangat puas dengan layanan website pintu	positive
website pintu memiliki interface yang mudah digunakan dan mudah untuk menemukan informasi yang saya cari	positive
layanan customer service pintu sangat bagus	positive
costumer service website selalu cepat merespon pertanyaan saya dan membantu menyelesaikan masalah yang saya hadapi	positive
saya merasa sangat aman menggunakan website pintu karena mereka memiliki sistem keamanan yang kuat untuk melindungi akun saya	positive
proses verifikasi di pintu sangat cepat dan mudah saya hanya perlu mengirimkan dokumen yang diperlukan dan verifikasi selesai dalam waktu yang sangat singkat	positive
biaya yang dikenakan oleh pintu untuk transaksi sangat rendah dan terjangkau	positive
saya senang bisa mendapatkan notifikasi tentang transaksi saya di website pintu ini membantu saya untuk selalu mengetahui kondisi akun saya	positive
fitur-fitur yang ditawarkan oleh website pintu sangat lengkap dan membantu saya dalam melakukan transaksi	positive
saya merasa sangat mudah untuk melakukan transaksi di website pintu	positive
website pintu memiliki sistem yang intuitif dan mudah dipahami	positive
saya sangat senang dengan kecepatan website pintu	positive
saya tidak pernah mengalami lag atau gangguan saat menggunakan layanan mereka	positive
saya merasa sangat puas dengan layanan pintu karena mereka selalu memberikan pembaruan dan perbaikan untuk website mereka	positive
saya merasa sangat nyaman menggunakan website pintu karena mereka selalu memperhatikan keamanan data pribadi saya	positive
saya merasa sangat senang dengan kemudahan dalam melakukan top-up di website pintu	positive
mereka memiliki banyak pilihan metode pembayaran yang mudah digunakan	positive
saya merasa sangat puas dengan layanan pintu karena mereka selalu memberikan informasi yang akurat dan terkini tentang pasar keuangan	positive
saya merasa sangat mudah untuk mengakses website pintu dari berbagai perangkat	positive
layanan website pintu memiliki aplikasi yang responsif dan mudah digunakan	positive
saya sangat senang dengan kecepatan proses transaksi di website pintu	positive
layanan website pintu selalu memproses transaksi saya dengan cepat dan tanpa masalah	positive
saya merasa sangat puas dengan keuntungan yang saya dapatkan dari menggunakan website pintu	positive
layanan website pintu memiliki biaya transaksi yang rendah dan memberikan cashback setiap kali saya melakukan transaksi	positive
saya senang bisa mendapatkan keuntungan dari menggunakan layanan pintu karena mereka selalu memberikan pembaruan dan perbaikan untuk website mereka	positive
saya merasa sangat terbantu dengan fitur-fitur yang ditawarkan oleh website pintu mereka memiliki sistem yang intuitif dan membantu saya dalam melakukan transaksi	positive
saya merasa sangat puas dengan keuntungan yang saya dapatkan dari menggunakan website pintu karena mereka memberikan notifikasi tentang transaksi saya ini membantu saya untuk selalu mengetahui kondisi akun saya	positive
saya merasa sangat nyaman menggunakan website pintu karena mereka selalu memperhatikan keamanan data pribadi saya ini merupakan keuntungan yang sangat penting bagi saya	positive
saya merasa sangat terbantu dengan kecepatan proses transaksi di website pintu	positive
website pintu selalu memproses transaksi saya dengan cepat dan tanpa masalah	positive
saya rasa website layanan pintu ini snagat tepat untuk digunakan karena sangat menghemat waktu	positive
proses perbaikan eror sangat cepat sehingga merasa terbantu	positive
biaya transaksi yang tidak terlalu tinggi	positive
website pintu ini menyediakan layanan dan fitur-fitur yang snagat membantu saya	positive
adanya pembelajaran atau tutorial yang dberikan oleh layanan pintu yang memudahkan penggua	positive
saya sangat puas dengan layanan website pintu mereka memiliki interface yang mudah digunakan dan mudah untuk menemukan informasi yang saya cari	positive
layanan customer service pintu sangat bagus mereka selalu cepat merespon pertanyaan saya dan membantu menyelesaikan masalah yang saya hadapi	positive
saya merasa sangat aman menggunakan website pintu karena mereka memiliki sistem keamanan yang kuat untuk melindungi akun saya	positive
proses verifikasi di pintu sangat cepat dan mudah	positive
saya hanya perlu mengirimkan dokumen yang diperlukan dan verifikasi selesai dalam waktu yang sangat singkat	positive
biaya yang dikenakan oleh pintu untuk transaksi sangat rendah dan terjangkau	positive
saya senang bisa mendapatkan notifikasi tentang transaksi saya di website pintu	positive
fitur-fitur yang ditawarkan oleh website pintu sangat lengkap dan membantu saya dalam melakukan transaksi	positive
saya merasa sangat mudah untuk melakukan transaksi di website pintu mereka memiliki sistem yang intuitif dan mudah dipahami	positive
saya sangat senang dengan kecepatan website pintu saya tidak pernah mengalami lag atau gangguan saat menggunakan layanan mereka	positive
saya merasa sangat puas dengan layanan pintu karena mereka selalu memberikan pembaruan dan perbaikan untuk website mereka	positive
saya merasa sangat nyaman menggunakan website pintu karena mereka selalu memperhatikan keamanan data pribadi saya	positive
saya merasa sangat senang dengan kemudahan dalam melakukan top-up di website pintu	positive
website layanan pintu memiliki banyak pilihan metode pembayaran yang mudah digunakan	positive
saya merasa sangat puas dengan layanan pintu karena mereka selalu memberikan informasi yang akurat dan terkini tentang pasar keuangan	positive
saya merasa sangat mudah untuk mengakses website pintu dari berbagai perangkat mereka memiliki aplikasi yang responsif dan mudah digunakan	positive
saya sangat senang dengan kecepatan proses transaksi di website pintu mereka selalu memproses transaksi saya dengan cepat	positive
saya sangat kecewa dengan layanan website pintu	negative
saya mengalami kesulitan untuk login ke akun saya dan tidak ada cara untuk mengontak customer service untuk meminta bantuan	negative
website pintu sangat lambat dan sulit untuk digunakan	negative
saya merasa frustrasi karena tidak bisa menemukan informasi yang saya cari dengan mudah	negative
saya mengalami masalah dengan transaksi di website pintu	negative
saya tidak tahu apa yang salah tapi transaksi saya selalu gagal setiap kali saya mencoba	negative
layanan customer service pintu sangat buruk	negative
saya sudah menunggu selama berjam-jam untuk mendapatkan balasan dari tim mereka dan masih belum mendapatkan solusi untuk masalah saya	negative
saya tidak pernah mengalami masalah seperti ini di platform exchange lainnya tapi di pintu saya sering mengalami kesalahan saat melakukan transaksi	negative
saya merasa sangat tidak aman menggunakan website pintu karena ada banyak keluhan tentang keamanan akun di internet	negative
saya merasa sangat kecewa dengan biaya yang dikenakan oleh pintu	negative
mereka terlalu tinggi dibandingkan dengan platform lain yang saya gunakan	negative
saya tidak pernah mendapatkan notifikasi tentang transaksi saya di website pintu	negative
saya sangat sulit untuk mengetahui apakah transaksi saya berhasil atau tidak	negative
saya merasa sangat tidak puas dengan interface website pintu	negative
angat sulit untuk menavigasi dan menemukan informasi yang saya cari	negative
saya merasa sangat kecewa dengan proses verifikasi di website pintu	negative
saya sudah mengirimkan semua dokumen yang diperlukan tapi masih belum mendapatkan verifikasi setelah berminggu-minggu menunggu	negative
saya merasa sangat tidak nyaman menggunakan website pintu karena ada banyak keluhan tentang keamanan data pribadi di internet	negative
saya khawatir tentang privasi saya saat menggunakan layanan ini	negative
saya tidak pernah mendapatkan balasan dari tim customer service pintu saat mengirimkan pertanyaan melalui formulir kontak di website mereka	negative
saya merasa sangat kecewa dengan fitur-fitur yang ditawarkan oleh website pintu	negative
saya tidak bisa login ke akun saya dan pihak layanan tidak membantu saya	negative
website layanan pintu menurut saya sangat lambat dan sering eror	negative
layanan pintu belum ammabu menyediaka n kebutuhan interface yang pengguna harapkan	negative
saya tidak pernah mengalami masalah seperti ini di platform exchange lainnya tapi di pintu saya sering mengalami kesalahan saat melakukan transaksi	negative
saya merasa sangat tidak aman menggunakan website pintu karena ada banyak keluhan tentang keamanan akun di internet	negative
saya merasa sangat kecewa dengan biaya yang dikenakan oleh pintu mereka terlalu tinggi dibandingkan dengan platform lain yang saya gunakan	negative
biaya transaksi yang tinggi pada layanan website pintu ini	negative
saya tidak dapat sepenuhnya percaya pada layanan website pintu ini untuk melakukan penyimpanan aset	negative
kegagalan sistem yang meneyebabkan saya gagal melakukan transaksi sangat menghambat waktu saya	negative
uang saya kerap hilang pada layanan pintu ini	negative
saya pernah mengalami kehilangan data akibat ulah hacker pada layanan website pintu	negative
saya snagat merasa kecewa dengan fitur-fitur yang ditawarkan pada website layanan pintu	negative
saya kerap mengalami eror namun tidak ada respon atau bantuan dari pihak layanan pintu	negative
sistem yang tidak fleksibel untuk digunakan	negative
saya merasa sangat tidak nyaman menggunakan website pintu karena ada banyak keluhan tentang keamanan data pribadi di internet saya khawatir tentang privasi saya saat menggunakan layanan ini	negative
saya tidak pernah mendapatkan balasan dari tim customer service pintu saat mengirimkan pertanyaan melalui formulir kontak di website mereka	negative
saya tidak bisa percaya sepenuhnya kepada layanan pintu ini	negative
saya mengalami kesulitan untuk login ke akun saya di website pintu saya tidak tahu apa yang salah tapi setiap kali saya mencoba sistem selalu memberikan pesan error	negative
saya merasa sangat kesulitan untuk mengakses website pintu dari perangkat mobile saya mereka tidak memiliki aplikasi yang responsif dan mudah digunakan	negative
saya mengalami kendala saat mencoba untuk mengirim dana ke akun lain di website pintu saya tidak tahu apa yang salah tapi sistem selalu memberikan pesan error	negative
saya mengalami kendala saat mencoba untuk melakukan top-up di website pintu mereka tidak memiliki banyak pilihan metode pembayaran yang saya inginkan	negative
saya merasa sangat kesulitan untuk menemukan informasi tentang biaya transaksi di website pintu mereka tidak memberikan informasi yang cukup jelas tentang ini	negative
saya mengalami kendala saat mencoba untuk melakukan verifikasi akun di website pintu saya sudah mengirimkan semua dokumen yang diperlukan tapi masih belum mendapatkan verifikasi setelah berminggu-minggu menunggu	negative
saya merasa sangat kesulitan untuk mengakses website pintu dari perangkat saya saya tidak tahu apa yang salah tapi setiap kali saya mencoba website selalu tampil dengan error	negative
saya mengalami kendala saat mencoba untuk mengirimkan pertanyaan ke customer service pintu saya tidak bisa menemukan cara untuk mengontak tim mereka dan tidak ada balasan dari pertanyaan yang saya kirimkan melalui formulir kontak di website	negative
saya rasa layanan website pintu perlu dilakukan adanya evaluasi kembali karena saya sangat kecewa dengan seringnya terjadi eror pada sistem	negative
fitur-fitur yang ada pada layanan website pintu tidak semuanya bisa di akses saya sangat kecewa dengan layanan ini	negative
saya tidak akan merekomendasikan layanan pintu ini kepada oranglain karena website ini sangat buruk untuk digunakan	negative
website rekeningku ini sangat membantu saya untuk melakukan transaksi	positive
saya sangat percaya pada keamanan dari layanan website rekeningku ini	positive
desain interface yang sangat cocok untuk pengguna sehingga pengguna nayaman menggunakan layanan rekeningku	positive
fitur-fitur yang disediakan sangat lengkap dan memnuhi kebutuhan pengguna	positive
pelayanan costumer service rekeningku sangat baik dan ramah	positive
setiap keluhan dan kendala yang saya hadapi selalu di layanai dengan baik oleh layanana rekeningku	positive
saya tidak pernah mengalami kendala ataupun eror saat melakukan proses transaksi dengan layanan rekeningku	positive
saya sangat nyaman karena pihak layananan rekeningku selalu membantu ketika pelanggan mengalami kesulitan dan ada masalah saat pengaksesan website rekeningku	positive
layanan rekeningku selalu memberikan informasi terupdate	positive
saya sangat senang menggunakan layanan rekeningku karena memberikan informasi tenatng pasar keuangan yang selalu update	positive
rekeningku sangat membantu pengguna baru seperti saya karena memiliki aplikasi yang responsif	positive
proses pendaftaraan akun dan verifikasi sangat cepat dan mudah	positive
pengguna akan diberikan notifikasi terkait transaksi yang telah dilakukan sehingga saya semakin percaya menggunakan layanan rekeningku ini	positive
tsaya sangat senang menggunakan rekeningku karna adanya transparasi yang jelas	positive
saya tidak pernah mengalami kendala saat melakukan proses penyimpanan aset pada layanan rekeningku	positive
saya sangat merasa dilayani saat menggukan apliaksi rekeningku ini karena disediakan tutorial yang dapat memudahkan saya untuk belajar aplikasi rekeningku	positive
biaya transaksi menurut saya relatif cukup murah dibandingkan layanan lain	positive
saya merasa sangat terbantu dengan fitur-fitur yang disediakan layanan rekeningku	positive
saya sangat puas dengan layanan website rekeningku	positive
layanan rekeningku memiliki interface yang mudah digunakan dan mudah untuk menemukan informasi yang saya cari	positive
layanan customer service rekeningku sangat bagus	positive
website rekeningku selalu cepat merespon pertanyaan saya dan membantu menyelesaikan masalah yang saya hadapi	positive
saya merasa sangat aman menggunakan website rekeningku karena mereka memiliki sistem keamanan yang kuat untuk melindungi akun saya	positive
proses verifikasi di rekeningku sangat cepat dan mudah	positive
saya hanya perlu mengirimkan dokumen yang diperlukan dan verifikasi selesai dalam waktu yang sangat singkat	positive
biaya yang dikenakan oleh rekeningku untuk transaksi sangat rendah dan terjangkau	positive
saya senang bisa mendapatkan notifikasi tentang transaksi saya di website rekeningku	positive
ini membantu saya untuk selalu mengetahui kondisi akun saya	positive
fitur-fitur yang ditawarkan oleh website rekeningku sangat lengkap dan membantu saya dalam melakukan transaksi	positive
saya merasa sangat mudah untuk melakukan transaksi di website rekeningku	positive
rekeningku memiliki sistem yang intuitif dan mudah dipahami	positive
saya sangat senang dengan kecepatan website rekeningku	positive
saya tidak pernah mengalami lag atau gangguan saat menggunakan layanan mereka	positive
saya merasa sangat puas dengan layanan rekeningku karena mereka selalu memberikan pembaruan dan perbaikan untuk website mereka	positive
saya merasa sangat nyaman menggunakan website rekeningku karena mereka selalu memperhatikan keamanan data pribadi saya	positive
saya merasa sangat senang dengan kemudahan dalam melakukan top-up di website rekeningku	positive
layanan rekeningku memiliki banyak pilihan metode pembayaran yang mudah digunakan	positive
saya merasa sangat puas dengan kecepatan website rekeningku saya tidak pernah mengalami lag atau gangguan saat menggunakan layanan mereka	positive
saya merasa sangat mudah untuk mengakses website rekeningku dari berbagai perangkat	positive
layanan rekeningku memiliki aplikasi yang responsif dan mudah digunakan	positive
saya senang bisa mendapatkan notifikasi tentang transaksi saya di website rekeningku ini membantu saya untuk selalu mengetahui kondisi akun saya	positive
saya merasa sangat puas dengan notifikasi yang dikirimkan oleh rekeningku tentang transaksi saya ini membantu saya untuk selalu mengetahui kondisi akun saya	positive
saya merasa sangat senang dengan biaya yang dikenakan oleh rekeningku untuk transaksi mereka sangat terjangkau dan rendah	positive
saya sangat senang dengan kecepatan website rekeningku saya tidak pernah mengalami lag atau gangguan saat menggunakan layanan mereka	positive
saya merasa sangat puas dengan proses verifikasi di website rekeningku mereka sangat cepat dan mudah dalam memverifikasi akun saya	positive
saya merasa sangat nyaman menggunakan website rekeningku karena mereka selalu memperhatikan keamanan data pribadi saya	positive
saya merasa sangat aman menggunakan website rekeningku karena mereka memiliki sistem keamanan yang kuat untuk melindungi akun saya	positive
website rekeningku memiliki banyak pilihan metode pembayaran yang mudah digunakan	positive
saya merasa sangat puas dengan layanan customer service rekeningku mereka selalu cepat merespon pertanyaan saya dan membantu menyelesaikan masalah yang saya hadapi	positive
saya sangat terbantu dengan adanya lanyanan reekeningku ini	positive
website rekeningku sering banget eror dan perbaikannya lama	negative
sering kali saya tidak bisa login ke akun saya	negative
proses ferivikasi akun yang sangat lama yang mebuat saya enggan untuk berlangganan di apklikasi rekeningku	negative
fitur-fitur yang ada belum amampu membantu kebutuhan saya	negative
saya tidak percaya dengan keamanan layanan rekeningku	negative
sering terjadi adanya hack data milik pelanggan pada aplikasi rekeningku	negative
saya tidak dapat mengubah data yang sudah saya masukan pada aplikasi rekeningku	negative
saya sangat kecewa dengan pelayanan yang ada karena tidak dapat menyediakan kebutuhan saya pada aplikasi rekeningku	negative
saya tidak akan merekomendasikan layanan ini kepada oranglain atau rekan saya karena aplikasi rekeningku ini sangat buruk	negative
saya sangat kesal karena terdapat beberapa fitur yang tidak bisa di jalankan	negative
saya sering mengalami kegagalan sistem yang menyebabkan waktu saya terbuang sia-sia menunggu proses yang berjalan pada layanan rekenigku	negative
pelayanan costumer service rekeningku sangat tidak ramah dan tidak memberikan saya solusi	negative
layanannya sangat tidak fleksibel untuk digunakan karena setiap negara memiliki layanan yang berbeda-beda dari yang diberikan aplikasi rekeningku	negative
saya pernah mengalami kehilangan uang saya yang saya simpan di aplikasi rekeningku saya sangat kecewa dengan aplikasi ini	negative
saya tidak ingin menggunkaan aplikasi ini lagi karena aplikasi rekeningku ini sangat buruk	negative
menurut saya aplikasi rekeningku ini sangat tidak direkomendasikan bagi pemula karena desain interface yang sulit di pahamai	negative
saya sangat kecewa dengan layanan yang diberikan oleh aplikasi rekeningku	negative
biaya transaksi yang cukup tinggi saya tidak nyaman dengan aplikasi rekeningku	negative
saya ingin berpindah layanan untuk bertransaksi karena rekeningku tidak membantu saya	negative
saya rasa aplikasi rekeningku ini belum mampu menyediakan kebutuhan pengguna yang sepenuhnya	negative
aplikasi rekeningku ini sangat sulit untuk di gunakan karena tidak adanya tutorial bagi pengguna baru	negative
saya sering mengalami kekhawatiran atas data dan privasi yang saya simpan pada layanan rekeningku	negative
website rekeningku kerap mengakami maintenance terutama di jam-jam tertentu saya sangat terganggu	negative
layanan yang diberikan tidak memberikan solusi pengguna	negative
saya sangat tidak suka dengan layanan ini karena lambat dan sering eror	negative
layanan rekeniningku ini menurut saya tidak efisien dan tidak fleksibel untuk digunakan	negative
layanan website sering down atau error saat saya ingin mengaksesnya	negative
saya tidak dapat login ke akun saya karena lupa password	negative
saya tidak dapat menemukan fitur yang saya cari di website	negative
saya tidak dapat mengirim uang ke rekening orang lain karena sistem tidak memperbolehkannya	negative
saya tidak dapat menambahkan nomor telepon ke akun saya karena terdapat kesalahan verifikasi	negative
saya tidak dapat mengubah informasi akun saya karena tidak bisa mengakses formulir pengubahan	negative
saya tidak dapat mengakses website dari perangkat mobile saya	negative
saya mengalami masalah saat mencoba menggunakan fitur pembayaran online	negative
layanan pelanggan tidak merespon dengan cepat saat saya menghubungi melalui chat online	negative
saya tidak dapat mengakses website karena terblokir oleh firewall perusahaan saya	negative
saya tidak dapat mengakses website dari negara tempat saya tinggal	negative
saya mengalami masalah saat mencoba menggunakan fitur transfer dana	negative
layanan website sering mengalami gangguan saat jam sibuk	negative
saya tidak dapat menggunakan fitur pembayaran dengan kartu kredit saya	negative
layanan pelanggan tidak dapat membantu saya menyelesaikan masalah yang saya hadapi	negative
saya mengalami masalah saat mencoba menggunakan fitur pembayaran dengan akun paypal saya	negative
saya tidak dapat mengakses website karena terdapat masalah teknis yang tidak diketahui	negative
saya tidak dapat mengakses website dari beberapa perangkat yang saya gunakan	negative
layanan website sering mengalami gangguan saat ada peristiwa besar atau acara	negative
saya tidak dapat mengakses website karena terdapat masalah dengan koneksi internet saya	negative
layanan pelanggan tidak dapat membantu saya menyelesaikan masalah yang saya hadapi secara efektif	negative
saya mengalami masalah saat mencoba menggunakan fitur pembayaran dengan kartu debit saya	negative
saya tidak dapat mengakses website dari beberapa negara yang saya kunjungi	negative
layanan website sering mengalami gangguan saat ada pemeliharaan rutin	negative
saya sangat terbantu dengan adanya layanan triv ini	positive
saya rasa layanan triv memberikan kemudahan untuk oengguna dalam melakukan transaksi online	positive
saya senang bisa menggunakan layanan triv dalam melakukan pembelian tiket dan transaksi lain	positive
layanan yang diberikan sangat sesuai dengan apa yang diharapkan pengguna	positive
dalam proses penanganan erornya sangat cepat dan baik	positive
saya sangat nyaman menggunakan aplikasi triv karena keamanan datanya akurat	positive
biaya transfer sanagt murah dibandingkan layanan lain	positive
pada layanan triv ini proses perifikasi akun sangat secapt dan mudah	positive
saya sangat suka menggunakan layanan ini karena benar-benar sangat membantu saya	positive
pihak costuer servicenya sangat ramah saya acungi jempol untuk layananan triv	positive
mantap layanannya sangat bagus dan selalu memberikan pelayanan terbaik untuk pelanggan	positive
ini sangat cocok kalau saya merekomendasikan layanan triv kepada teman-teman saya	positive
saya tidak pernah mengalami kendala saat menggunakan layanan triv ini	positive
proses login layanan triv yang mudah dan sangat fleksibel	positive
fitur-fitur yang ada pada layanan triv sangat membantu para pengguna untuk melakukan proses transaksi online	positive
adanya kemanan data yang bagus membuat saya sangat nyaman menggunakan aplikasi triv	positive
saya selalu merasa puas dengan pelayanan yang diberikan aplikasi triv	positive
triv kedepannya saya harap makin maju karena sangat bermanfaat bagi kami	positive
triv memang aplikasi yang sangat bagus dan sangat direkomendasikan untuk pengguna baru	positive
kendala yang saya hadapi pada layanan triv selalau ditangani dengan baik oleh pihak layanan	positive
saya snagat merasa terbantu karena pelayanan yang sangat baik dan ramah dari pihak layanan triv	positive
layanan triv mampu menyediakan berbagai kebutuhan pengguna dalam hal keuanagan online saya snagat senang	positive
saya dapat menggunakan layanan triv ini dimanapun dan kapanpun saya sangat nyaman menggunakan layana triv ini karna sangat fleksibel	positive
layanan triv sangat membantu saya untuk melihat informasi pasar terupdate	positive
informasi yang disediakan layanan triv sangat terbaru dan terupdate	positive
data yang saya simpan di dalam aplikasi triv aman dan saya percaya bahwa triv dapat menjaga keamanan data saya	positive
saya memberikan apresiasi yang besar kepada layanan triv atas pelayanan yang snagat baik kepada para pengguna	positive
layanan website sangat mudah digunakan dan navigasinya jelas	positive
saya senang dengan kecepatan proses pemesanan tiket di website ini	positive
saya merasa nyaman dan aman saat melakukan pembayaran online di website ini	positive
saya senang dengan kemudahan akses website ini dari perangkat mobile saya	positive
saya merasa terbantu dengan fitur pengingat jadwal penerbangan yang disediakan di website ini	positive
saya senang dengan layanan pelanggan yang ramah dan responsif yang saya dapatkan melalui chat online	positive
saya merasa puas dengan harga tiket yang ditawarkan di website ini	positive
saya senang dengan kemudahan akses website ini dari berbagai negara yang saya kunjungi	positive
saya merasa nyaman dengan keamanan dan privasi yang dijaga di website ini	positive
saya senang dengan kemudahan akses dan pengaturan akun yang disediakan di website ini	positive
saya merasa terbantu dengan fitur pembayaran yang bervariasi yang disediakan di website ini	positive
saya senang dengan kemudahan akses website ini dari berbagai perangkat yang saya gunakan	positive
saya merasa terbantu dengan fitur pengingat jadwal penerbangan yang disediakan di website ini	positive
saya senang dengan kemudahan akses website ini dari berbagai negara yang saya kunjungi	positive
saya merasa puas dengan harga tiket yang ditawarkan di website ini	positive
saya senang dengan kemudahan akses dan pengaturan akun yang disediakan di website ini	positive
saya merasa terbantu dengan fitur pembayaran yang bervariasi yang disediakan di website ini	positive
saya senang dengan kemudahan akses website ini dari berbagai perangkat yang saya gunakan	positive
saya merasa terbantu dengan fitur pengingat jadwal penerbangan yang disediakan di website ini	positive
saya senang dengan kemudahan akses website ini dari berbagai negara yang saya kunjungi	positive
saya merasa puas dengan harga tiket yang ditawarkan di website ini	positive
saya senang dengan kemudahan akses dan pengaturan akun yang disediakan di website ini	positive
saya merasa terbantu dengan fitur pembayaran yang bervariasi yang disediakan di website ini	positive
saya senang dengan kemudahan akses website ini dari bertransaksi online	positive
saya rasa aplikasi triv ini sangat buruk untuk digunakan	negative
layanan aplikasi triv sering mengalami eror terlebih di jam-jam tertentu	negative
saya sangat kecewa menggukan aplikasi layanan triv ini karena sangat tidak fleksibel	negative
biaya transaksi sangat tinggi	negative
fitur-fitur yang ada belum mampu menyediakan kebutuhan pengguna triv	negative
terdapat beberapa fitur pada layanan triv yang tidak bisa di akses	negative
saya snagat kecewa dengan pelayanan yang diberikan dari pihak triv	negative
pihak triv tidak dapat menampung keluhan dan kendala yang dihadapi pengguna saya sangat kecewa akan hal itu	negative
saya sangat tidak merekomendasikan layanan ini kepada pengguna baru karena palikasi ini sangat buruk	negative
tidak ada layanan tutorial trekait penggunaan layanan triv sehingga sangat menyulitkan pengguna baru	negative
proses verifikasi akun sangat lama membuat saya enggan berlangganan di triv lagi	negative
aplikasi triv belum dapat memenuhi kebutuhan pengguna	negative
kerap terjadi adanya pencurian data karena keamanan data di triv sangat tidak baik	negative
keamanan data yang ada belum mampu melindungi data privasi pengguna	negative
saya sangat hawatir saat melakukan transaksi melalui layanan triv karena tidak aman	negative
uang saya kerap hilang karena kegagalan sistem pada layanan triv	negative
perlu adanya evaluasi sistem karena triv bagi saya sangat buruk	negative
saya sangat tidak puas atas pelayanan yang diberikan oleh triv kepada pengguna seperti saya	negative
saya tidak bisa mengubah data saya saya sangat kesal layanan triv sangat tidak fleksiibel	negative
saya tidak ingin menggunakan layanan triv lagi karena ini snagat buruk	negative
layanan triv sangat buruk saya kesal dan menyesal telah menggunakan layanan ini	negative
saya sangat tidak menyarankan pengguna baru untuk meneruskan menggunakan layanan triv ini	negative
saya kecewa dengan pelayanan yang diberikan pihak triv kepada pengguna	negative
saya kerap mengalami pelayanan yang buruk dari pihak costumer service yang tidak ramah dan sombong	negative
saya sempat beerapa kali tidak bisa login ke akun saya	negative
saya menyesal telah mendaftarkan diri sebagai pengguna layanan triv	negative
saya tidak ingin menggunakan triv lagi saya menyesal	negative
layanan triv tidak memberikan bantuan kepada saya saat proses transaksi online	negative
aplikasi triv snagat ribet dan desain interface sulit dipahami	negative
saya kesulitan masuk ke akun saya setiap kali saya memasukkan kata sandi katanya salah	negative
aya mencoba melakukan pembelian di situs tersebut tetapi pembayaran tidak berhasil akhirnya saya harus menggunakan situs web lain	negative
situsnya sangat lambat dan terus membeku saya bahkan tidak dapat menjelajahi produk tanpa mengalami gangguan	negative
saya menerima pesan kesalahan saat mencoba menambahkan item ke keranjang saya saya harus memulai dari awal lagi	negative
fungsi pencarian tampaknya tidak berfungsi dengan baik saya terus mendapatkan hasil yang tidak terkait saat mencoba menemukan produk tertentu	negative
saya memesan dan tidak pernah menerima email konfirmasi saya harus menghubungi layanan pelanggan untuk memastikannya berhasil	negative
harga di situs berbeda dengan yang diiklankan di situs lain sangat membingungkan	negative
saya harus membuat akun baru karena saya tidak dapat mengakses akun lama saya meskipun saya masih memiliki informasi login	negative
saya tidak mendapatkan notifikasi transaksi yang telah saya laukan	negative
saya tidak setuju dengan biaya yang dikenakan oleh layanan ini untuk setiap transaksi ini terlalu tinggi dibandingkan dengan layanan lain yang saya gunakan	negative
pelayanan pelanggan yang ditawarkan oleh layanan ini sangat buruk saya selalu mengalami kesulitan dalam menghubungi tim dukungan	negative
saya merasa dicurangi ketika mencoba untuk menyelesaikan masalah yang saya hadapi di layanan ini cara mereka mengelola konflik tidak puas bagi saya	negative
biaya yang dikenakan oleh layanan ini untuk setiap transaksi terlalu tinggi dibandingkan dengan layanan lain yang saya gunakan	negative
saya merasa tidak nyaman dengan tingkat keamanan yang ditawarkan oleh layanan	negative
tidak puas dengan cara layanan menangani masalah pada layanan triv ini	negative
kecewa dengan kinerja layanan triv	negative
merasa tidak aman menyimpan aset di layanan triv ini	negative
saya tidak percaya lagi dengan layanan triv ini	negative
sungguh tidak bermanfaat dan tidak bisa memberikan penanganan yang saya harapkan	negative
website triv tidak memberikan ke amanan bagi pengguna	negative
website ini sangat lelet untuk kinerjanya	negative
biaya penanganan yang sangat tinggi	negative
saya tidak pernah mendapatkan hasil yang saya harapkan setiap kali berinvestasi di sini	negative
saya tidak pernah mendapatkan hasil yang saya harapkan setiap kali berinvestasi di sini	negative
layanan ini belum sepenuhnya menangani permaslaahan pengguna	negative
