# Supplementary material for: Adaptive sentiment analysis using multioutput classification: a performance comparison
Source: PeerJ Comput Sci. 2023 May 9;9:e1378. doi: 10.7717/peerj-cs.1378 (PMC10280487; doi:10.7717/peerj-cs.1378)
Supplement: Supplemental Information 1 — The dataset consists of 1,599 sentiment data of cryptocurrency exchange customers in Indonesia, the data consists of 2 columns namely the “review” and “sentiment” columns which are categorized into positive and negative. The function of the review column serves as data in the form of comment sentences, opinions, and suggestions that will later be learned by the model. The function of the sentiment column is to identify the category of review data between “positive” and “negative”. [file peerj-cs-09-1378-s001.zip › PeerJ/Legend.txt]

Legend

Dataset

The dataset consists of 1599 sentiment data of cryptocurrency exchange customers in Indonesia, the data consists of 2 columns, namely the sentiment column and the class which is categorized into positive and negative.

Figure 1

Figure 1 describes the research flow consisting of (1) problem determination, (2) data collection, (3) sentiment analysis process with each algorithm (i.e. BernoulliNB, Decision Tree, K-Nearest Neighbor, Logistic Regression, LinearSVC, Bagging, Stacking, Random Forest, AdaBoost, ExtraTrees), (4) algorithm ranking with the aim of evaluating each algorithm, (5) multi-output model development, (6) model simulation, and (7) model evaluation.

Figure 2

Figure 2 describes the performance ranking results of each algorithm in the sentiment analysis stage.

Figure 3

Figure 3 describes the process of using the multi-output model. First input or declare the sentiment. Second, call the model to compute the sentiment or data that has been stored. The results of the computation will be displayed from each algorithm which will be classified into positive (1) or negative (0) these results will later be summed up as a total score.

Translated with www.DeepL.comTranslator (free version)
